# Supplementary material for: Causal associations between gut microbiota and Cholestatic liver diseases: a Mendelian randomization study
Source: Front Med (Lausanne). 2024 Jan 24;11:1342119. doi: 10.3389/fmed.2024.1342119 (PMC10847275; doi:10.3389/fmed.2024.1342119)
Supplement: Supplementary file 1 [file Table_1.XLSX]

## Sheet: Sheet1
SNP	other_allele.exposure	effect_allele.exposure	beta.exposure	se.exposure	pval.exposure	samplesize.exposure	exposure	id.exposure	F_val
rs7570971	C	A	0.086653	0.0113623	1.41e-14	17782	phylum.Actinobacteria.id.400.summary.txt.gz	IatJ2L	58.1615
rs4988235	A	G	0.084524	0.0114729	1.12e-13	17990	phylum.Actinobacteria.id.400.summary.txt.gz	IatJ2L	54.2763
rs1879087	T	C	0.101683	0.0216503	2.48e-07	11920	phylum.Actinobacteria.id.400.summary.txt.gz	IatJ2L	22.0583
rs4429415	T	C	0.0581908	0.0111343	2.05e-07	17990	phylum.Actinobacteria.id.400.summary.txt.gz	IatJ2L	27.3136
rs10841473	C	G	-0.0596572	0.0117537	4.47e-07	17987	phylum.Actinobacteria.id.400.summary.txt.gz	IatJ2L	25.7619
rs74037001	A	G	-0.0819391	0.0165334	6.71e-07	17179	phylum.Actinobacteria.id.400.summary.txt.gz	IatJ2L	24.5618
rs55888705	G	A	0.0534221	0.0109975	1.31e-06	17988	phylum.Actinobacteria.id.400.summary.txt.gz	IatJ2L	23.5967
rs62448869	A	T	-0.0524531	0.0108226	1.14e-06	17782	phylum.Actinobacteria.id.400.summary.txt.gz	IatJ2L	23.4899
rs8047955	G	A	0.0521115	0.0111192	2.66e-06	17980	phylum.Actinobacteria.id.400.summary.txt.gz	IatJ2L	21.9644
rs6430601	G	T	0.0700828	0.0153019	2.38e-06	17986	phylum.Actinobacteria.id.400.summary.txt.gz	IatJ2L	20.9764
rs34284163	T	A	-0.0603312	0.0136851	8.82e-06	17987	phylum.Actinobacteria.id.400.summary.txt.gz	IatJ2L	19.435
rs9833771	C	T	0.0490077	0.0106564	4.07e-06	17990	phylum.Actinobacteria.id.400.summary.txt.gz	IatJ2L	21.1498
rs1397793	A	G	-0.0521387	0.0111587	3.74e-06	17782	phylum.Actinobacteria.id.400.summary.txt.gz	IatJ2L	21.8318
rs6496870	C	T	0.0510777	0.0113809	4.62e-06	17990	phylum.Actinobacteria.id.400.summary.txt.gz	IatJ2L	20.1424
rs857444	T	C	0.0507315	0.0109885	3.8e-06	17988	phylum.Actinobacteria.id.400.summary.txt.gz	IatJ2L	21.3148
rs12528285	T	C	0.0809469	0.0180784	5.69e-06	17990	phylum.Actinobacteria.id.400.summary.txt.gz	IatJ2L	20.0484
rs80124826	C	T	-0.124191	0.0278566	8.75e-06	11999	phylum.Actinobacteria.id.400.summary.txt.gz	IatJ2L	19.8759
rs13192624	C	T	-0.0522862	0.0117742	9.33e-06	17985	phylum.Actinobacteria.id.400.summary.txt.gz	IatJ2L	19.7201
rs75211493	A	G	0.0840786	0.0184739	9.27e-06	16605	phylum.Actinobacteria.id.400.summary.txt.gz	IatJ2L	20.7136
rs6743026	C	T	0.0589446	0.0134622	9.88e-06	17875	phylum.Actinobacteria.id.400.summary.txt.gz	IatJ2L	19.1714
rs638382	C	T	-0.0501706	0.0111272	5.03e-06	17180	phylum.Actinobacteria.id.400.summary.txt.gz	IatJ2L	20.3295
rs11766971	C	T	0.0476376	0.010646	9.4e-06	17987	phylum.Actinobacteria.id.400.summary.txt.gz	IatJ2L	20.0227
rs73846128	G	A	-0.0664262	0.0133481	4.78e-07	18335	phylum.Bacteroidetes.id.905.summary.txt.gz	kWGQ65	24.7649
rs73512608	A	G	-0.123117	0.0236743	2.54e-07	11350	phylum.Bacteroidetes.id.905.summary.txt.gz	kWGQ65	27.0447
rs111845179	C	T	0.104177	0.0213837	6.47e-07	16394	phylum.Bacteroidetes.id.905.summary.txt.gz	kWGQ65	23.7343
rs73975615	A	G	-0.207163	0.0442629	1.2e-06	3350	phylum.Bacteroidetes.id.905.summary.txt.gz	kWGQ65	21.905
rs2032750	C	T	-0.0510857	0.0106804	1.71e-06	17854	phylum.Bacteroidetes.id.905.summary.txt.gz	kWGQ65	22.8782
rs7546249	A	T	-0.0569173	0.0118382	1.42e-06	18334	phylum.Bacteroidetes.id.905.summary.txt.gz	kWGQ65	23.1161
rs13291169	G	C	0.0700929	0.0148756	2.61e-06	17514	phylum.Bacteroidetes.id.905.summary.txt.gz	kWGQ65	22.2023
rs17343978	C	A	-0.0556041	0.0120272	7.22e-06	18335	phylum.Bacteroidetes.id.905.summary.txt.gz	kWGQ65	21.3739
rs929878	T	C	-0.0540001	0.0121526	6.51e-06	18335	phylum.Bacteroidetes.id.905.summary.txt.gz	kWGQ65	19.7447
rs72706335	C	T	-0.223193	0.0493382	7.13e-06	3820	phylum.Bacteroidetes.id.905.summary.txt.gz	kWGQ65	20.4642
rs7999780	A	G	0.0543635	0.0124067	9.47e-06	18325	phylum.Bacteroidetes.id.905.summary.txt.gz	kWGQ65	19.2001
rs6586324	C	T	0.0477792	0.0105437	7.37e-06	18332	phylum.Bacteroidetes.id.905.summary.txt.gz	kWGQ65	20.5349
rs62531359	G	T	0.0657788	0.0149886	8.42e-06	18321	phylum.Bacteroidetes.id.905.summary.txt.gz	kWGQ65	19.2597
rs62575403	T	C	0.145424	0.0311079	2.96e-06	9669	phylum.Bacteroidetes.id.905.summary.txt.gz	kWGQ65	21.854
rs789068	A	G	-0.111385	0.0212922	1.57e-07	7110	phylum.Cyanobacteria.id.1500.summary.txt.gz	KFK0Aw	27.3661
rs9864379	C	T	-0.138933	0.0268045	2.03e-07	6922	phylum.Cyanobacteria.id.1500.summary.txt.gz	KFK0Aw	26.8657
rs76531781	C	T	-0.231868	0.0493393	2.87e-06	3658	phylum.Cyanobacteria.id.1500.summary.txt.gz	KFK0Aw	22.0849
rs7148504	T	G	0.0800404	0.0176621	6.62e-06	7118	phylum.Cyanobacteria.id.1500.summary.txt.gz	KFK0Aw	20.5369
rs584122	T	C	-0.151774	0.0326827	4.23e-06	6922	phylum.Cyanobacteria.id.1500.summary.txt.gz	KFK0Aw	21.5654
rs2314810	G	C	-0.218257	0.0464571	4.25e-06	3934	phylum.Cyanobacteria.id.1500.summary.txt.gz	KFK0Aw	22.0714
rs2553290	T	A	0.0962131	0.0202617	3.61e-06	7113	phylum.Cyanobacteria.id.1500.summary.txt.gz	KFK0Aw	22.5485
rs12555298	A	G	0.0974327	0.0219351	8.09e-06	7096	phylum.Cyanobacteria.id.1500.summary.txt.gz	KFK0Aw	19.7301
rs2585223	C	T	0.111364	0.0247743	8.86e-06	6911	phylum.Cyanobacteria.id.1500.summary.txt.gz	KFK0Aw	20.2064
rs61972390	C	T	0.107346	0.0242469	9.11e-06	6486	phylum.Cyanobacteria.id.1500.summary.txt.gz	KFK0Aw	19.6001
rs10202904	G	T	-0.115986	0.0230271	6.19e-07	3861	phylum.Euryarchaeota.id.55.summary.txt.gz	wDrBea	25.3706
rs76029318	C	T	0.214866	0.0438442	1.05e-06	3660	phylum.Euryarchaeota.id.55.summary.txt.gz	wDrBea	24.0167
rs73031978	G	C	-0.197523	0.0414497	2.74e-06	3501	phylum.Euryarchaeota.id.55.summary.txt.gz	wDrBea	22.7086
rs34928225	C	T	0.19977	0.0425421	4.33e-06	3483	phylum.Euryarchaeota.id.55.summary.txt.gz	wDrBea	22.0506
rs7635189	A	G	0.119983	0.0259356	4.64e-06	3483	phylum.Euryarchaeota.id.55.summary.txt.gz	wDrBea	21.4017
rs77658038	C	A	-0.160157	0.0340856	4.75e-06	3810	phylum.Euryarchaeota.id.55.summary.txt.gz	wDrBea	22.0774
rs894996	A	C	0.203577	0.0440033	5.12e-06	3746	phylum.Euryarchaeota.id.55.summary.txt.gz	wDrBea	21.4035
rs56131665	A	G	0.176759	0.0385787	5.3e-06	3736	phylum.Euryarchaeota.id.55.summary.txt.gz	wDrBea	20.9927
rs45498998	A	G	-0.131882	0.029229	5.32e-06	3850	phylum.Euryarchaeota.id.55.summary.txt.gz	wDrBea	20.3585
rs7015093	A	G	-0.118111	0.0264389	7.2e-06	3855	phylum.Euryarchaeota.id.55.summary.txt.gz	wDrBea	19.9569
rs11022995	A	G	-0.10373	0.0228889	7.73e-06	3864	phylum.Euryarchaeota.id.55.summary.txt.gz	wDrBea	20.538
rs6508769	C	T	0.150529	0.0337091	8.12e-06	3483	phylum.Euryarchaeota.id.55.summary.txt.gz	wDrBea	19.9409
rs6064552	C	T	-0.123612	0.0275749	9.34e-06	3775	phylum.Euryarchaeota.id.55.summary.txt.gz	wDrBea	20.0952
rs3792064	A	G	0.0897349	0.0182532	6.75e-07	17812	phylum.Firmicutes.id.1672.summary.txt.gz	K1vnDj	24.1682
rs2009919	C	T	0.0536457	0.0106294	4.95e-07	17859	phylum.Firmicutes.id.1672.summary.txt.gz	K1vnDj	25.4712
rs112334273	A	G	0.0627459	0.0127415	9.26e-07	18217	phylum.Firmicutes.id.1672.summary.txt.gz	K1vnDj	24.2509
rs13421739	G	C	0.0943944	0.0179641	1.95e-06	18340	phylum.Firmicutes.id.1672.summary.txt.gz	K1vnDj	27.6108
rs7975768	G	C	0.0512732	0.0109226	2.82e-06	17859	phylum.Firmicutes.id.1672.summary.txt.gz	K1vnDj	22.0357
rs2332027	A	G	-0.0482656	0.0104823	4.05e-06	18340	phylum.Firmicutes.id.1672.summary.txt.gz	K1vnDj	21.2013
rs2273429	G	A	-0.0702112	0.0153063	9.26e-06	18337	phylum.Firmicutes.id.1672.summary.txt.gz	K1vnDj	21.0413
rs7247191	C	T	-0.0713033	0.0157424	4.73e-06	18340	phylum.Firmicutes.id.1672.summary.txt.gz	K1vnDj	20.5153
rs72771021	T	C	-0.141357	0.0308303	5.12e-06	9068	phylum.Firmicutes.id.1672.summary.txt.gz	K1vnDj	21.0221
rs3852931	T	C	-0.0482086	0.0105	4.53e-06	18260	phylum.Firmicutes.id.1672.summary.txt.gz	K1vnDj	21.0801
rs2547978	G	A	0.0465802	0.0105075	8.57e-06	18338	phylum.Firmicutes.id.1672.summary.txt.gz	K1vnDj	19.652
rs36111799	T	C	-0.0480708	0.0105429	5.17e-06	18226	phylum.Firmicutes.id.1672.summary.txt.gz	K1vnDj	20.7892
rs12554342	C	G	-0.0525703	0.0116908	6.81e-06	18332	phylum.Firmicutes.id.1672.summary.txt.gz	K1vnDj	20.2206
rs72738886	C	T	0.0864609	0.0190398	7.68e-06	16934	phylum.Firmicutes.id.1672.summary.txt.gz	K1vnDj	20.6213
rs4750583	G	A	0.0616007	0.0137936	5.79e-06	16934	phylum.Firmicutes.id.1672.summary.txt.gz	K1vnDj	19.9442
rs6815608	C	T	0.0935765	0.0210869	7.24e-06	16731	phylum.Firmicutes.id.1672.summary.txt.gz	K1vnDj	19.6929
rs8085381	A	G	0.0647291	0.0146219	8.67e-06	18339	phylum.Firmicutes.id.1672.summary.txt.gz	K1vnDj	19.597
rs56199908	C	T	-0.186194	0.041051	8.67e-06	5618	phylum.Firmicutes.id.1672.summary.txt.gz	K1vnDj	20.5724
rs7573799	G	C	-0.0698446	0.0153935	8.05e-06	17859	phylum.Firmicutes.id.1672.summary.txt.gz	K1vnDj	20.587
rs6814436	C	T	0.0680205	0.0150844	6.8e-06	18336	phylum.Firmicutes.id.1672.summary.txt.gz	K1vnDj	20.3341
rs2825714	G	A	-0.138226	0.0289096	1.5e-06	4739	phylum.Lentisphaerae.id.2238.summary.txt.gz	ePen2N	22.8611
rs11770843	T	C	0.111896	0.0234776	1.14e-06	4709	phylum.Lentisphaerae.id.2238.summary.txt.gz	ePen2N	22.7153
rs77599476	G	A	0.229981	0.0479918	1.9e-06	3726	phylum.Lentisphaerae.id.2238.summary.txt.gz	ePen2N	22.9642
rs62570196	T	C	-0.217203	0.0439621	9.64e-07	3716	phylum.Lentisphaerae.id.2238.summary.txt.gz	ePen2N	24.4104
rs72640280	G	A	0.220185	0.0485947	5.19e-06	3820	phylum.Lentisphaerae.id.2238.summary.txt.gz	ePen2N	20.5305
rs17114848	A	G	0.148972	0.0324162	6.77e-06	4739	phylum.Lentisphaerae.id.2238.summary.txt.gz	ePen2N	21.1196
rs1002941	A	G	0.107661	0.0233382	4.31e-06	4739	phylum.Lentisphaerae.id.2238.summary.txt.gz	ePen2N	21.2804
rs2731834	G	C	0.109935	0.0236848	3.8e-06	4738	phylum.Lentisphaerae.id.2238.summary.txt.gz	ePen2N	21.5441
rs60995569	G	T	-0.16062	0.0336806	9.19e-06	4737	phylum.Lentisphaerae.id.2238.summary.txt.gz	ePen2N	22.7426
rs2031282	G	A	0.120412	0.0270263	5.86e-06	4739	phylum.Lentisphaerae.id.2238.summary.txt.gz	ePen2N	19.8503
rs73113483	A	T	-0.131681	0.0288503	8.79e-06	4723	phylum.Lentisphaerae.id.2238.summary.txt.gz	ePen2N	20.8327
rs922773	T	C	-0.0803778	0.0157851	3.68e-07	18132	phylum.Proteobacteria.id.2375.summary.txt.gz	ibTvmR	25.9285
rs2532663	A	G	-0.125578	0.0258034	7.47e-07	13013	phylum.Proteobacteria.id.2375.summary.txt.gz	ibTvmR	23.6851
rs12150865	T	C	0.0511615	0.0106407	1.54e-06	17769	phylum.Proteobacteria.id.2375.summary.txt.gz	ibTvmR	23.1177
rs2347697	T	G	0.0502281	0.0108968	4.27e-06	18248	phylum.Proteobacteria.id.2375.summary.txt.gz	ibTvmR	21.247
rs312757	G	C	-0.0517269	0.0112854	4.84e-06	18250	phylum.Proteobacteria.id.2375.summary.txt.gz	ibTvmR	21.0088
rs12467198	T	C	0.0498267	0.011138	6.31e-06	18238	phylum.Proteobacteria.id.2375.summary.txt.gz	ibTvmR	20.013
rs10750258	C	A	-0.0491248	0.010824	8.72e-06	18250	phylum.Proteobacteria.id.2375.summary.txt.gz	ibTvmR	20.5979
rs6707783	T	C	0.0849593	0.0187782	8.09e-06	17324	phylum.Proteobacteria.id.2375.summary.txt.gz	ibTvmR	20.4698
rs72771021	T	C	0.141726	0.0309242	7.18e-06	9009	phylum.Proteobacteria.id.2375.summary.txt.gz	ibTvmR	21.004
rs3890996	G	T	-0.0474614	0.0105645	6.95e-06	18120	phylum.Proteobacteria.id.2375.summary.txt.gz	ibTvmR	20.183
rs74757828	T	A	0.0951285	0.0216921	9.25e-06	16634	phylum.Proteobacteria.id.2375.summary.txt.gz	ibTvmR	19.2317
rs4340090	T	C	-0.0668162	0.0153387	9.99e-06	18250	phylum.Proteobacteria.id.2375.summary.txt.gz	ibTvmR	18.9751
rs11715072	A	G	-0.0519289	0.0115246	6.9e-06	18249	phylum.Proteobacteria.id.2375.summary.txt.gz	ibTvmR	20.3031
rs11126162	C	T	-0.0770689	0.0187079	9.26e-06	18250	phylum.Proteobacteria.id.2375.summary.txt.gz	ibTvmR	16.9711
rs74603314	C	T	0.221639	0.0462918	1.56e-06	4499	phylum.Tenericutes.id.3919.summary.txt.gz	glA6JV	22.9238
rs10108398	A	G	0.0769142	0.0153953	1.09e-06	10932	phylum.Tenericutes.id.3919.summary.txt.gz	glA6JV	24.9596
rs11890098	G	A	0.074438	0.0153389	9.57e-07	11392	phylum.Tenericutes.id.3919.summary.txt.gz	glA6JV	23.5507
rs72901605	C	T	-0.0841852	0.0178119	3.26e-06	10526	phylum.Tenericutes.id.3919.summary.txt.gz	glA6JV	22.3383
rs3768491	G	A	-0.0681052	0.0149061	4.23e-06	11002	phylum.Tenericutes.id.3919.summary.txt.gz	glA6JV	20.8753
rs17214486	A	C	0.06099	0.0135623	6.61e-06	11387	phylum.Tenericutes.id.3919.summary.txt.gz	glA6JV	20.2233
rs12566890	G	T	-0.101147	0.0230978	3.65e-06	11371	phylum.Tenericutes.id.3919.summary.txt.gz	glA6JV	19.1763
rs78169027	G	A	-0.108283	0.0237289	5.88e-06	10542	phylum.Tenericutes.id.3919.summary.txt.gz	glA6JV	20.824
rs4885016	C	T	-0.0819606	0.0181628	7.27e-06	11388	phylum.Tenericutes.id.3919.summary.txt.gz	glA6JV	20.3632
rs28537087	A	G	0.0820873	0.0188312	8.07e-06	11382	phylum.Tenericutes.id.3919.summary.txt.gz	glA6JV	19.0019
rs2464826	C	A	0.0944239	0.0211806	8.4e-06	10998	phylum.Tenericutes.id.3919.summary.txt.gz	glA6JV	19.8741
rs6043847	C	T	-0.114937	0.0248606	4.55e-06	11130	phylum.Tenericutes.id.3919.summary.txt.gz	glA6JV	21.3746
rs74542928	C	T	0.115994	0.0231324	4.08e-07	11703	phylum.Verrucomicrobia.id.3982.summary.txt.gz	HY86bc	25.1439
rs11252894	C	A	0.0784055	0.0162769	1.11e-06	12381	phylum.Verrucomicrobia.id.3982.summary.txt.gz	HY86bc	23.2032
rs2602429	T	C	0.0764148	0.0153487	8.71e-07	12104	phylum.Verrucomicrobia.id.3982.summary.txt.gz	HY86bc	24.7864
rs11729256	C	T	0.0696984	0.0146953	2.23e-06	12377	phylum.Verrucomicrobia.id.3982.summary.txt.gz	HY86bc	22.495
rs45598138	A	C	-0.143901	0.03054	2.19e-06	9932	phylum.Verrucomicrobia.id.3982.summary.txt.gz	HY86bc	22.202
rs61779207	A	G	-0.0755253	0.0164385	5.28e-06	12087	phylum.Verrucomicrobia.id.3982.summary.txt.gz	HY86bc	21.1087
rs76430504	C	T	-0.11753	0.025458	3.5e-06	11624	phylum.Verrucomicrobia.id.3982.summary.txt.gz	HY86bc	21.3132
rs9349825	G	A	-0.0660243	0.0143911	6.27e-06	12373	phylum.Verrucomicrobia.id.3982.summary.txt.gz	HY86bc	21.0483
rs117107102	G	A	0.204283	0.0427565	2.68e-06	5071	phylum.Verrucomicrobia.id.3982.summary.txt.gz	HY86bc	22.8275
rs3995795	T	C	0.0610914	0.0138592	9.72e-06	12104	phylum.Verrucomicrobia.id.3982.summary.txt.gz	HY86bc	19.4305
rs12908520	A	G	0.0594916	0.012823	3.4e-06	12380	phylum.Verrucomicrobia.id.3982.summary.txt.gz	HY86bc	21.5244
rs12512971	C	A	0.171057	0.0398053	9.81e-06	3919	phylum.Verrucomicrobia.id.3982.summary.txt.gz	HY86bc	18.4671
rs182549	T	C	0.111489	0.012066	3.79006e-20	16313	class.Actinobacteria.id.419.summary.txt.gz	C4BaD2	85.3772
rs6730157	A	G	0.107534	0.0119089	2.42687e-19	16313	class.Actinobacteria.id.419.summary.txt.gz	C4BaD2	81.5364
rs6660520	G	A	0.0711483	0.0134495	1.10652e-07	16308	class.Actinobacteria.id.419.summary.txt.gz	C4BaD2	27.9843
rs4954556	G	A	0.1226	0.0247436	2.90076e-07	9647	class.Actinobacteria.id.419.summary.txt.gz	C4BaD2	24.5503
rs8047955	G	A	0.0575815	0.0116762	8.33727e-07	16306	class.Actinobacteria.id.419.summary.txt.gz	C4BaD2	24.3199
rs6430601	G	T	0.0760397	0.0161513	1.06292e-06	16310	class.Actinobacteria.id.419.summary.txt.gz	C4BaD2	22.1649
rs7322849	C	T	0.0944467	0.0192976	6.20794e-07	16313	class.Actinobacteria.id.419.summary.txt.gz	C4BaD2	23.9534
rs72767435	C	T	-0.126352	0.0273626	2.56804e-06	12898	class.Actinobacteria.id.419.summary.txt.gz	C4BaD2	21.3231
rs134366	A	G	0.111877	0.023501	1.50428e-06	14302	class.Actinobacteria.id.419.summary.txt.gz	C4BaD2	22.6624
rs62168955	C	T	0.244958	0.0499791	2.13832e-06	3450	class.Actinobacteria.id.419.summary.txt.gz	C4BaD2	24.0218
rs10841473	C	G	-0.0583765	0.0123353	2.5936e-06	16311	class.Actinobacteria.id.419.summary.txt.gz	C4BaD2	22.3962
rs11745923	T	G	0.0563759	0.0115529	1.58131e-06	16312	class.Actinobacteria.id.419.summary.txt.gz	C4BaD2	23.8124
rs1515761	C	T	0.0762317	0.0169884	4.96362e-06	15525	class.Actinobacteria.id.419.summary.txt.gz	C4BaD2	20.1357
rs1961273	T	C	0.0602969	0.0126047	1.75236e-06	16313	class.Actinobacteria.id.419.summary.txt.gz	C4BaD2	22.8837
rs12899991	T	A	0.0719923	0.0154661	4.02818e-06	16182	class.Actinobacteria.id.419.summary.txt.gz	C4BaD2	21.6676
rs12049045	G	A	0.0510452	0.0114325	8.62622e-06	16311	class.Actinobacteria.id.419.summary.txt.gz	C4BaD2	19.9356
rs35564151	A	G	0.05389	0.0114886	1.8714e-06	16182	class.Actinobacteria.id.419.summary.txt.gz	C4BaD2	22.0031
rs1376754	A	G	0.0509242	0.0112503	6.71385e-06	16182	class.Actinobacteria.id.419.summary.txt.gz	C4BaD2	20.489
rs11655079	C	T	-0.0560674	0.0124286	5.92512e-06	16309	class.Actinobacteria.id.419.summary.txt.gz	C4BaD2	20.3507
rs7700479	A	T	-0.0769653	0.0173933	8.62148e-06	16313	class.Actinobacteria.id.419.summary.txt.gz	C4BaD2	19.5807
rs80083040	G	T	0.155784	0.0348017	8.62105e-06	8003	class.Actinobacteria.id.419.summary.txt.gz	C4BaD2	20.0376
rs961091	A	G	0.0501255	0.011255	8.67593e-06	16311	class.Actinobacteria.id.419.summary.txt.gz	C4BaD2	19.8348
rs4945008	G	A	0.0540741	0.0121393	5.39237e-06	16313	class.Actinobacteria.id.419.summary.txt.gz	C4BaD2	19.8421
rs857444	T	C	0.0509553	0.011539	8.92233e-06	16312	class.Actinobacteria.id.419.summary.txt.gz	C4BaD2	19.5002
rs4957061	C	T	0.0496002	0.0111773	9.66398e-06	16182	class.Actinobacteria.id.419.summary.txt.gz	C4BaD2	19.692
rs9813022	G	A	-0.0751277	0.0153867	1.05333e-06	9593	class.Alphaproteobacteria.id.2379.summary.txt.gz	sTZwnM	23.8403
rs76784716	G	A	0.133271	0.0267738	5.09141e-07	9593	class.Alphaproteobacteria.id.2379.summary.txt.gz	sTZwnM	24.7773
rs140912403	T	C	-0.160677	0.0317708	6.20363e-07	8520	class.Alphaproteobacteria.id.2379.summary.txt.gz	sTZwnM	25.5772
rs34569731	G	A	0.0705145	0.0157564	7.37916e-06	9115	class.Alphaproteobacteria.id.2379.summary.txt.gz	sTZwnM	20.0283
rs10803434	T	A	-0.0692742	0.0148866	3.55434e-06	9115	class.Alphaproteobacteria.id.2379.summary.txt.gz	sTZwnM	21.6546
rs55876211	T	C	-0.080811	0.0184159	7.53639e-06	9589	class.Alphaproteobacteria.id.2379.summary.txt.gz	sTZwnM	19.2554
rs7960664	A	G	0.0969489	0.0215149	8.84301e-06	9596	class.Alphaproteobacteria.id.2379.summary.txt.gz	sTZwnM	20.3053
rs17061716	C	G	0.0927341	0.0207569	9.33258e-06	9465	class.Alphaproteobacteria.id.2379.summary.txt.gz	sTZwnM	19.9597
rs12977163	C	G	0.0690234	0.0153829	7.14185e-06	9115	class.Alphaproteobacteria.id.2379.summary.txt.gz	sTZwnM	20.1333
rs62285697	T	C	0.0805256	0.0180912	9.75933e-06	9115	class.Alphaproteobacteria.id.2379.summary.txt.gz	sTZwnM	19.8123
rs2952251	G	A	-0.0598868	0.0123903	1.07895e-06	17360	class.Bacilli.id.1673.summary.txt.gz	1wrYO7	23.3615
rs77558518	G	A	-0.107255	0.0222879	1.33772e-06	15836	class.Bacilli.id.1673.summary.txt.gz	1wrYO7	23.1577
rs57872228	T	C	-0.0714773	0.0146647	9.21977e-07	17375	class.Bacilli.id.1673.summary.txt.gz	1wrYO7	23.7569
rs35344081	A	G	0.0619529	0.0127066	1.01498e-06	17374	class.Bacilli.id.1673.summary.txt.gz	1wrYO7	23.7718
rs78938557	C	T	0.108007	0.0232858	1.06891e-06	15226	class.Bacilli.id.1673.summary.txt.gz	1wrYO7	21.5142
rs11730038	A	G	-0.0630747	0.0128717	1.96025e-06	17377	class.Bacilli.id.1673.summary.txt.gz	1wrYO7	24.0124
rs76717940	A	T	0.156331	0.0325945	1.0725e-06	8017	class.Bacilli.id.1673.summary.txt.gz	1wrYO7	23.004
rs1962325	G	C	0.0554219	0.0114789	1.38434e-06	17356	class.Bacilli.id.1673.summary.txt.gz	1wrYO7	23.3109
rs74352383	A	T	-0.104496	0.0217083	1.52752e-06	16519	class.Bacilli.id.1673.summary.txt.gz	1wrYO7	23.171
rs9581006	T	C	0.225309	0.0467697	1.79458e-06	4253	class.Bacilli.id.1673.summary.txt.gz	1wrYO7	23.2075
rs11110282	G	A	-0.101189	0.0217379	4.85442e-06	16026	class.Bacilli.id.1673.summary.txt.gz	1wrYO7	21.6688
rs4028634	C	T	0.0520614	0.0109842	2.2076e-06	17377	class.Bacilli.id.1673.summary.txt.gz	1wrYO7	22.4646
rs694949	G	A	-0.081146	0.0180042	7.59585e-06	16600	class.Bacilli.id.1673.summary.txt.gz	1wrYO7	20.3135
rs12797734	C	T	0.0572158	0.0126793	7.21166e-06	16902	class.Bacilli.id.1673.summary.txt.gz	1wrYO7	20.363
rs28564647	G	T	-0.0613034	0.0137579	7.81199e-06	17368	class.Bacilli.id.1673.summary.txt.gz	1wrYO7	19.8548
rs7666190	A	C	-0.104044	0.0247934	8.46829e-06	10436	class.Bacilli.id.1673.summary.txt.gz	1wrYO7	17.6102
rs4459992	C	T	0.0535854	0.0116362	4.29836e-06	17362	class.Bacilli.id.1673.summary.txt.gz	1wrYO7	21.2066
rs34989881	G	A	0.111056	0.0246039	6.54586e-06	12966	class.Bacilli.id.1673.summary.txt.gz	1wrYO7	20.374
rs111552159	G	C	0.128032	0.0286921	9.12818e-06	11350	class.Bacilli.id.1673.summary.txt.gz	1wrYO7	19.9118
rs13068444	G	A	0.0601035	0.0136407	9.53048e-06	17260	class.Bacilli.id.1673.summary.txt.gz	1wrYO7	19.4144
rs1595463	A	C	0.0476864	0.0108547	7.9738e-06	17358	class.Bacilli.id.1673.summary.txt.gz	1wrYO7	19.2998
rs74663707	T	C	0.0979154	0.0224074	8.45686e-06	15769	class.Bacilli.id.1673.summary.txt.gz	1wrYO7	19.095
rs55773148	A	G	-0.121514	0.0236759	3.89585e-07	11349	class.Bacteroidia.id.912.summary.txt.gz	mST8BP	26.3413
rs7631304	A	G	-0.0645771	0.0132957	8.36781e-07	18334	class.Bacteroidia.id.912.summary.txt.gz	mST8BP	23.5902
rs73975615	A	G	-0.207018	0.0442633	1.21616e-06	3350	class.Bacteroidia.id.912.summary.txt.gz	mST8BP	21.874
rs111845179	C	T	0.102648	0.0213843	9.23988e-07	16393	class.Bacteroidia.id.912.summary.txt.gz	mST8BP	23.0415
rs2032750	C	T	-0.0508393	0.0106807	1.91509e-06	17853	class.Bacteroidia.id.912.summary.txt.gz	mST8BP	22.6567
rs7546249	A	T	-0.0567113	0.0118386	1.54814e-06	18333	class.Bacteroidia.id.912.summary.txt.gz	mST8BP	22.9477
rs929878	T	C	-0.0548532	0.012153	4.73377e-06	18334	class.Bacteroidia.id.912.summary.txt.gz	mST8BP	20.3723
rs13291169	G	C	0.0689676	0.0148765	3.74579e-06	17513	class.Bacteroidia.id.912.summary.txt.gz	mST8BP	21.4926
rs17343978	C	A	-0.0552057	0.0120278	8.35928e-06	18334	class.Bacteroidia.id.912.summary.txt.gz	mST8BP	21.0668
rs72706335	C	T	-0.22241	0.0493458	7.65519e-06	3819	class.Bacteroidia.id.912.summary.txt.gz	mST8BP	20.3145
rs11146701	G	A	0.0473596	0.010541	7.08228e-06	18220	class.Bacteroidia.id.912.summary.txt.gz	mST8BP	20.1861
rs62531359	G	T	0.0655728	0.0149891	9.08665e-06	18320	class.Bacteroidia.id.912.summary.txt.gz	mST8BP	19.1381
rs4146051	G	A	-0.107377	0.0245661	8.76426e-06	11372	class.Bacteroidia.id.912.summary.txt.gz	mST8BP	19.1051
rs79585701	C	A	0.0646823	0.0149628	9.98589e-06	18334	class.Bacteroidia.id.912.summary.txt.gz	mST8BP	18.6872
rs4916508	A	G	-0.0466729	0.0105312	8.47116e-06	18324	class.Bacteroidia.id.912.summary.txt.gz	mST8BP	19.6413
rs62575403	T	C	0.140055	0.0311128	7.06129e-06	9668	class.Bacteroidia.id.912.summary.txt.gz	mST8BP	20.2636
rs4033856	T	C	0.0832423	0.0167237	5.17166e-07	15945	class.Betaproteobacteria.id.2867.summary.txt.gz	cqbnht	24.7756
rs2367850	C	G	0.064006	0.0130374	9.11762e-07	16717	class.Betaproteobacteria.id.2867.summary.txt.gz	cqbnht	24.1022
rs12467854	C	G	0.0641363	0.0131766	1.09863e-06	17038	class.Betaproteobacteria.id.2867.summary.txt.gz	cqbnht	23.6918
rs6087811	G	T	-0.0978177	0.0198522	7.44305e-07	16184	class.Betaproteobacteria.id.2867.summary.txt.gz	cqbnht	24.2783
rs62395635	C	T	0.109741	0.0236	2.94091e-06	15108	class.Betaproteobacteria.id.2867.summary.txt.gz	cqbnht	21.6228
rs2613606	T	C	-0.0513106	0.0109091	2.19817e-06	17146	class.Betaproteobacteria.id.2867.summary.txt.gz	cqbnht	22.1226
rs1928341	G	A	0.0525581	0.0110408	2.01529e-06	17150	class.Betaproteobacteria.id.2867.summary.txt.gz	cqbnht	22.661
rs72747231	G	C	-0.137281	0.0290338	2.05511e-06	11344	class.Betaproteobacteria.id.2867.summary.txt.gz	cqbnht	22.3569
rs11128180	G	A	0.0592944	0.0128769	3.67144e-06	17151	class.Betaproteobacteria.id.2867.summary.txt.gz	cqbnht	21.2033
rs2321387	A	G	-0.0494596	0.0109424	5.80036e-06	17149	class.Betaproteobacteria.id.2867.summary.txt.gz	cqbnht	20.4304
rs1511453	G	A	0.0923492	0.0199158	4.75765e-06	17085	class.Betaproteobacteria.id.2867.summary.txt.gz	cqbnht	21.5016
rs9964679	G	A	0.052911	0.0114866	4.8458e-06	17151	class.Betaproteobacteria.id.2867.summary.txt.gz	cqbnht	21.2183
rs56386628	T	C	-0.0622252	0.0135688	5.86955e-06	17147	class.Betaproteobacteria.id.2867.summary.txt.gz	cqbnht	21.0306
rs320161	G	A	0.0572286	0.01262	7.33242e-06	17035	class.Betaproteobacteria.id.2867.summary.txt.gz	cqbnht	20.5641
rs75242906	T	C	-0.121083	0.028075	9.27278e-06	10803	class.Betaproteobacteria.id.2867.summary.txt.gz	cqbnht	18.6007
rs6815608	C	T	0.103803	0.0210883	4.01857e-07	16731	class.Clostridia.id.1859.summary.txt.gz	rl8yn0	24.2292
rs112334273	A	G	0.0641008	0.0127404	3.81407e-07	18217	class.Clostridia.id.1859.summary.txt.gz	rl8yn0	25.3141
rs6814436	C	T	0.0739995	0.0150815	9.65098e-07	18336	class.Clostridia.id.1859.summary.txt.gz	rl8yn0	24.0751
rs72915163	C	T	-0.0581025	0.0120557	1.34295e-06	18317	class.Clostridia.id.1859.summary.txt.gz	rl8yn0	23.2275
rs2273429	G	A	-0.0724037	0.0153105	4.52136e-06	18337	class.Clostridia.id.1859.summary.txt.gz	rl8yn0	22.3637
rs10774377	G	A	0.052659	0.0113858	3.24401e-06	18330	class.Clostridia.id.1859.summary.txt.gz	rl8yn0	21.3902
rs13179700	C	T	0.0511937	0.0109569	3.37083e-06	18338	class.Clostridia.id.1859.summary.txt.gz	rl8yn0	21.8303
rs6934062	C	G	0.0524406	0.0116115	6.53083e-06	17859	class.Clostridia.id.1859.summary.txt.gz	rl8yn0	20.3965
rs1842454	A	G	-0.0547202	0.0127338	8.72023e-06	18340	class.Clostridia.id.1859.summary.txt.gz	rl8yn0	18.4662
rs10209007	C	G	0.0794173	0.0182427	9.89343e-06	17812	class.Clostridia.id.1859.summary.txt.gz	rl8yn0	18.9518
rs76767978	A	G	0.0698882	0.0156319	8.398e-06	18329	class.Clostridia.id.1859.summary.txt.gz	rl8yn0	19.9888
rs13105690	C	T	-0.0529097	0.011818	8.7779e-06	18340	class.Clostridia.id.1859.summary.txt.gz	rl8yn0	20.044
rs76860606	G	C	0.0947036	0.0225117	7.53167e-06	17579	class.Clostridia.id.1859.summary.txt.gz	rl8yn0	17.6977
rs72738886	C	T	0.086617	0.0190393	8.24241e-06	16934	class.Clostridia.id.1859.summary.txt.gz	rl8yn0	20.6969
rs7269302	T	A	-0.0963981	0.0212007	9.04045e-06	17405	class.Clostridia.id.1859.summary.txt.gz	rl8yn0	20.6746
rs6797343	T	G	0.0592279	0.0134556	9.35647e-06	18340	class.Clostridia.id.1859.summary.txt.gz	rl8yn0	19.3751
rs13421739	G	C	0.0888472	0.0179655	9.54199e-06	18340	class.Clostridia.id.1859.summary.txt.gz	rl8yn0	24.4574
rs719099	G	A	0.0778402	0.0155815	5.43317e-07	17687	class.Coriobacteriia.id.809.summary.txt.gz	x0C2gZ	24.9568
rs240104	C	T	-0.0603429	0.0126849	1.51603e-06	17577	class.Coriobacteriia.id.809.summary.txt.gz	x0C2gZ	22.6296
rs11250875	C	T	0.06075	0.0130939	4.82844e-06	17690	class.Coriobacteriia.id.809.summary.txt.gz	x0C2gZ	21.5256
rs34739816	T	G	0.0965017	0.0207666	3.88358e-06	16593	class.Coriobacteriia.id.809.summary.txt.gz	x0C2gZ	21.5943
rs76779974	G	C	0.0774888	0.0171877	5.63091e-06	16419	class.Coriobacteriia.id.809.summary.txt.gz	x0C2gZ	20.3256
rs80046645	G	C	0.25584	0.0561995	4.65689e-06	3204	class.Coriobacteriia.id.809.summary.txt.gz	x0C2gZ	20.7239
rs45480394	G	T	-0.0504262	0.0113307	9.71448e-06	17413	class.Coriobacteriia.id.809.summary.txt.gz	x0C2gZ	19.8061
rs1816223	G	A	-0.0586265	0.0129006	4.84114e-06	17688	class.Coriobacteriia.id.809.summary.txt.gz	x0C2gZ	20.6523
rs7898585	C	T	0.0731501	0.0164186	5.24671e-06	17691	class.Coriobacteriia.id.809.summary.txt.gz	x0C2gZ	19.85
rs67561917	G	A	-0.0714367	0.0154113	5.39129e-06	17333	class.Coriobacteriia.id.809.summary.txt.gz	x0C2gZ	21.4863
rs3025411	G	A	0.0926543	0.0209468	8.26912e-06	15671	class.Coriobacteriia.id.809.summary.txt.gz	x0C2gZ	19.5657
rs11656361	C	A	0.0773006	0.017553	8.02017e-06	16665	class.Coriobacteriia.id.809.summary.txt.gz	x0C2gZ	19.3939
rs1397793	A	G	-0.0498855	0.0112446	9.77381e-06	17527	class.Coriobacteriia.id.809.summary.txt.gz	x0C2gZ	19.6815
rs11073596	G	T	0.0510212	0.0114339	8.14449e-06	17527	class.Coriobacteriia.id.809.summary.txt.gz	x0C2gZ	19.9118
rs2442778	A	G	-0.116408	0.0258545	9.02703e-06	13472	class.Coriobacteriia.id.809.summary.txt.gz	x0C2gZ	20.2719
rs7540303	T	C	0.0483227	0.0109062	9.62148e-06	17691	class.Coriobacteriia.id.809.summary.txt.gz	x0C2gZ	19.6317
rs62448869	A	T	-0.0486059	0.0108982	7.87276e-06	17527	class.Coriobacteriia.id.809.summary.txt.gz	x0C2gZ	19.8914
rs13307134	T	C	0.0565686	0.0126265	7.79931e-06	17527	class.Coriobacteriia.id.809.summary.txt.gz	x0C2gZ	20.0718
rs4880783	T	G	0.056503	0.0125055	5.89507e-06	17691	class.Coriobacteriia.id.809.summary.txt.gz	x0C2gZ	20.4144
rs12974142	A	G	0.0789796	0.0177205	8.51232e-06	17413	class.Coriobacteriia.id.809.summary.txt.gz	x0C2gZ	19.8646
rs8010111	A	G	-0.103377	0.0229286	6.89624e-06	15996	class.Coriobacteriia.id.809.summary.txt.gz	x0C2gZ	20.3278
rs6058181	T	C	0.0825716	0.0165958	3.39554e-07	15100	class.Deltaproteobacteria.id.3087.summary.txt.gz	k3rUbO	24.755
rs4506934	T	C	-0.0936514	0.02012	3.58887e-06	15061	class.Deltaproteobacteria.id.3087.summary.txt.gz	k3rUbO	21.6656
rs17791387	G	A	-0.0735881	0.0154246	1.60223e-06	15071	class.Deltaproteobacteria.id.3087.summary.txt.gz	k3rUbO	22.7607
rs2838334	A	G	0.0561722	0.0124124	5.44551e-06	15168	class.Deltaproteobacteria.id.3087.summary.txt.gz	k3rUbO	20.4801
rs9928243	A	C	-0.0538457	0.0117718	5.02081e-06	15167	class.Deltaproteobacteria.id.3087.summary.txt.gz	k3rUbO	20.9227
rs11599763	C	T	-0.0544219	0.0117397	3.94123e-06	15168	class.Deltaproteobacteria.id.3087.summary.txt.gz	k3rUbO	21.49
rs112381107	T	C	0.206594	0.0456908	4.63054e-06	4457	class.Deltaproteobacteria.id.3087.summary.txt.gz	k3rUbO	20.4446
rs17084793	A	G	-0.0710762	0.015953	5.68634e-06	15164	class.Deltaproteobacteria.id.3087.summary.txt.gz	k3rUbO	19.8501
rs2692012	G	A	0.110335	0.0253336	3.14186e-06	13104	class.Deltaproteobacteria.id.3087.summary.txt.gz	k3rUbO	18.9685
rs1035691	G	A	-0.055176	0.0121602	9.65172e-06	15168	class.Deltaproteobacteria.id.3087.summary.txt.gz	k3rUbO	20.5883
rs62020470	G	A	-0.0585411	0.0129358	4.85084e-06	15168	class.Deltaproteobacteria.id.3087.summary.txt.gz	k3rUbO	20.4801
rs16851319	C	G	-0.0705516	0.0150849	5.67888e-06	15154	class.Deltaproteobacteria.id.3087.summary.txt.gz	k3rUbO	21.8739
rs3935584	T	C	-0.0523485	0.011566	7.50121e-06	15166	class.Deltaproteobacteria.id.3087.summary.txt.gz	k3rUbO	20.4851
rs55744759	G	A	-0.0779693	0.0170738	7.3137e-06	15168	class.Deltaproteobacteria.id.3087.summary.txt.gz	k3rUbO	20.8538
rs62504403	T	C	0.0681159	0.0127883	1.12265e-07	16981	class.Erysipelotrichia.id.2147.summary.txt.gz	xH5DY6	28.3706
rs7234058	C	T	-0.0945759	0.0194091	9.12341e-07	16874	class.Erysipelotrichia.id.2147.summary.txt.gz	xH5DY6	23.7438
rs17530232	G	A	0.10305	0.0224648	2.79123e-06	16622	class.Erysipelotrichia.id.2147.summary.txt.gz	xH5DY6	21.0423
rs2300774	A	G	0.0524152	0.0106784	8.95466e-07	18216	class.Erysipelotrichia.id.2147.summary.txt.gz	xH5DY6	24.0937
rs35161940	C	T	-0.0806041	0.0167641	1.8451e-06	18213	class.Erysipelotrichia.id.2147.summary.txt.gz	xH5DY6	23.1182
rs10781552	T	C	-0.0552212	0.0116074	2.33114e-06	17789	class.Erysipelotrichia.id.2147.summary.txt.gz	xH5DY6	22.6329
rs8003149	T	C	0.0538798	0.0116888	4.08475e-06	18213	class.Erysipelotrichia.id.2147.summary.txt.gz	xH5DY6	21.2477
rs4078432	T	C	-0.0608929	0.0133764	4.23104e-06	17789	class.Erysipelotrichia.id.2147.summary.txt.gz	xH5DY6	20.7232
rs1074800	G	A	0.0492438	0.010887	6.14583e-06	17789	class.Erysipelotrichia.id.2147.summary.txt.gz	xH5DY6	20.459
rs56970041	G	T	0.0724144	0.0164471	5.40344e-06	18217	class.Erysipelotrichia.id.2147.summary.txt.gz	xH5DY6	19.3854
rs7826267	G	T	-0.0839071	0.0199131	9.28449e-06	17586	class.Erysipelotrichia.id.2147.summary.txt.gz	xH5DY6	17.755
rs1884466	T	C	-0.0475363	0.0106939	9.52701e-06	18205	class.Erysipelotrichia.id.2147.summary.txt.gz	xH5DY6	19.7598
rs290833	G	T	-0.0497374	0.0111376	8.029e-06	17789	class.Erysipelotrichia.id.2147.summary.txt.gz	xH5DY6	19.9425
rs6706173	C	A	0.074251	0.0146392	1.99495e-07	16020	class.Gammaproteobacteria.id.3303.summary.txt.gz	1dbwND	25.7257
rs11181912	A	G	-0.0579153	0.0118796	9.94762e-07	16017	class.Gammaproteobacteria.id.3303.summary.txt.gz	1dbwND	23.7673
rs79795896	G	A	-0.15921	0.0351373	7.92404e-06	7577	class.Gammaproteobacteria.id.3303.summary.txt.gz	1dbwND	20.5307
rs2234691	C	T	0.0762905	0.0171962	8.39264e-06	16011	class.Gammaproteobacteria.id.3303.summary.txt.gz	1dbwND	19.6823
rs6469506	A	T	0.0541424	0.0116333	3.28982e-06	16023	class.Gammaproteobacteria.id.3303.summary.txt.gz	1dbwND	21.6605
rs12404135	G	A	-0.0788843	0.0172415	8.89485e-06	15231	class.Gammaproteobacteria.id.3303.summary.txt.gz	1dbwND	20.9329
rs9973122	A	T	0.0740614	0.0162596	6.77007e-06	15650	class.Gammaproteobacteria.id.3303.summary.txt.gz	1dbwND	20.7473
rs9494710	T	C	-0.0549673	0.0120924	4.54607e-06	15650	class.Gammaproteobacteria.id.3303.summary.txt.gz	1dbwND	20.6625
rs75101789	T	C	0.0729012	0.0163003	8.78789e-06	16024	class.Gammaproteobacteria.id.3303.summary.txt.gz	1dbwND	20.0023
rs2825714	G	A	-0.13741	0.0289246	1.72211e-06	4734	class.Lentisphaeria.id.2250.summary.txt.gz	2gsWpJ	22.5685
rs17114848	A	G	0.152377	0.0324332	4.05865e-06	4734	class.Lentisphaeria.id.2250.summary.txt.gz	2gsWpJ	22.0729
rs77599476	G	A	0.230292	0.0480168	1.86133e-06	3722	class.Lentisphaeria.id.2250.summary.txt.gz	2gsWpJ	23.0022
rs11770843	T	C	0.109431	0.0234879	1.90729e-06	4705	class.Lentisphaeria.id.2250.summary.txt.gz	2gsWpJ	21.7066
rs72640280	G	A	0.220207	0.0486196	5.18035e-06	3816	class.Lentisphaeria.id.2250.summary.txt.gz	2gsWpJ	20.5134
rs62570196	T	C	-0.21635	0.0439866	1.07926e-06	3712	class.Lentisphaeria.id.2250.summary.txt.gz	2gsWpJ	24.1922
rs2731834	G	C	0.109438	0.023693	4.24358e-06	4733	class.Lentisphaeria.id.2250.summary.txt.gz	2gsWpJ	21.3351
rs2031282	G	A	0.122369	0.0270329	4.3826e-06	4734	class.Lentisphaeria.id.2250.summary.txt.gz	2gsWpJ	20.4905
rs1002941	A	G	0.105025	0.0233484	8.14836e-06	4734	class.Lentisphaeria.id.2250.summary.txt.gz	2gsWpJ	20.2334
rs73113483	A	T	-0.131217	0.0288713	8.66341e-06	4718	class.Lentisphaeria.id.2250.summary.txt.gz	2gsWpJ	20.6561
rs9864379	C	T	-0.159735	0.0292553	5.3606e-08	5777	class.Melainabacteria.id.1589.summary.txt.gz	FuHKLO	29.8118
rs11150282	C	T	0.0989487	0.0196972	6.02892e-07	5873	class.Melainabacteria.id.1589.summary.txt.gz	FuHKLO	25.2356
rs16851659	C	G	-0.0896103	0.0186432	1.27487e-06	5884	class.Melainabacteria.id.1589.summary.txt.gz	FuHKLO	23.1033
rs73074665	T	A	0.166216	0.0355728	2.86608e-06	5758	class.Melainabacteria.id.1589.summary.txt.gz	FuHKLO	21.8328
rs4129395	A	G	0.0896187	0.0185106	1.48056e-06	5887	class.Melainabacteria.id.1589.summary.txt.gz	FuHKLO	23.44
rs79790072	C	T	0.226722	0.0487841	3.29009e-06	4107	class.Melainabacteria.id.1589.summary.txt.gz	FuHKLO	21.5989
rs10738747	A	G	0.0814624	0.0184409	9.95804e-06	5884	class.Melainabacteria.id.1589.summary.txt.gz	FuHKLO	19.5141
rs1221147	A	T	0.123968	0.0278958	7.10737e-06	5768	class.Melainabacteria.id.1589.summary.txt.gz	FuHKLO	19.7488
rs113884518	C	T	-0.205352	0.0454982	8.0567e-06	4442	class.Melainabacteria.id.1589.summary.txt.gz	FuHKLO	20.3708
rs789069	C	A	-0.103539	0.0234287	6.84635e-06	5879	class.Melainabacteria.id.1589.summary.txt.gz	FuHKLO	19.5305
rs367480	A	G	-0.083758	0.0185796	8.19925e-06	5887	class.Melainabacteria.id.1589.summary.txt.gz	FuHKLO	20.3226
rs28678345	C	T	0.214848	0.0470878	6.69088e-06	4323	class.Melainabacteria.id.1589.summary.txt.gz	FuHKLO	20.8184
rs10148250	A	G	0.0861928	0.0193381	8.67135e-06	5453	class.Melainabacteria.id.1589.summary.txt.gz	FuHKLO	19.8662
rs10202904	G	T	-0.121754	0.0235357	3.0143e-07	3695	class.Methanobacteria.id.119.summary.txt.gz	gck7gD	26.7615
rs73457410	G	A	0.21534	0.0436695	1.40855e-06	3498	class.Methanobacteria.id.119.summary.txt.gz	gck7gD	24.316
rs6776814	C	T	-0.199566	0.0411825	1.63062e-06	3385	class.Methanobacteria.id.119.summary.txt.gz	gck7gD	23.4827
rs894996	A	C	0.216999	0.0449076	1.87557e-06	3582	class.Methanobacteria.id.119.summary.txt.gz	gck7gD	23.3495
rs75208022	T	C	-0.227245	0.048763	5.92103e-06	3203	class.Methanobacteria.id.119.summary.txt.gz	gck7gD	21.7173
rs12825290	G	C	-0.216781	0.0493496	6.07567e-06	3144	class.Methanobacteria.id.119.summary.txt.gz	gck7gD	19.2963
rs56131665	A	G	0.178661	0.039298	6.17992e-06	3572	class.Methanobacteria.id.119.summary.txt.gz	gck7gD	20.669
rs11018665	T	A	0.111465	0.0250516	6.51864e-06	3698	class.Methanobacteria.id.119.summary.txt.gz	gck7gD	19.7975
rs4257531	A	G	0.164498	0.0364959	7.44344e-06	3162	class.Methanobacteria.id.119.summary.txt.gz	gck7gD	20.3158
rs6508769	C	T	0.153519	0.0344519	8.22529e-06	3319	class.Methanobacteria.id.119.summary.txt.gz	gck7gD	19.8564
rs73068003	T	G	-0.15814	0.0351803	8.44583e-06	3692	class.Methanobacteria.id.119.summary.txt.gz	gck7gD	20.2063
rs10424197	A	G	-0.111274	0.0247517	9.27887e-06	3698	class.Methanobacteria.id.119.summary.txt.gz	gck7gD	20.2106
rs74603314	C	T	0.221639	0.0462918	1.55689e-06	4499	class.Mollicutes.id.3920.summary.txt.gz	i6VP1G	22.9238
rs10108398	A	G	0.0769142	0.0153953	1.09e-06	10932	class.Mollicutes.id.3920.summary.txt.gz	i6VP1G	24.9596
rs11890098	G	A	0.074438	0.0153389	9.56571e-07	11392	class.Mollicutes.id.3920.summary.txt.gz	i6VP1G	23.5507
rs72901605	C	T	-0.0841852	0.0178119	3.2579e-06	10526	class.Mollicutes.id.3920.summary.txt.gz	i6VP1G	22.3383
rs3768491	G	A	-0.0681052	0.0149061	4.23352e-06	11002	class.Mollicutes.id.3920.summary.txt.gz	i6VP1G	20.8753
rs17214486	A	C	0.06099	0.0135623	6.60866e-06	11387	class.Mollicutes.id.3920.summary.txt.gz	i6VP1G	20.2233
rs12566890	G	T	-0.101147	0.0230978	3.65095e-06	11371	class.Mollicutes.id.3920.summary.txt.gz	i6VP1G	19.1763
rs78169027	G	A	-0.108283	0.0237289	5.8761e-06	10542	class.Mollicutes.id.3920.summary.txt.gz	i6VP1G	20.824
rs4885016	C	T	-0.0819606	0.0181628	7.26986e-06	11388	class.Mollicutes.id.3920.summary.txt.gz	i6VP1G	20.3632
rs28537087	A	G	0.0820873	0.0188312	8.07399e-06	11382	class.Mollicutes.id.3920.summary.txt.gz	i6VP1G	19.0019
rs2464826	C	A	0.0944239	0.0211806	8.39505e-06	10998	class.Mollicutes.id.3920.summary.txt.gz	i6VP1G	19.8741
rs6043847	C	T	-0.114937	0.0248606	4.55476e-06	11130	class.Mollicutes.id.3920.summary.txt.gz	i6VP1G	21.3746
rs1643968	C	T	-0.0565284	0.0112298	4.14596e-07	18170	class.Negativicutes.id.2164.summary.txt.gz	ao0PPu	25.339
rs60274479	C	T	-0.0659623	0.0134137	1.1623e-06	17610	class.Negativicutes.id.2164.summary.txt.gz	ao0PPu	24.1822
rs13086907	A	G	0.0625312	0.0131735	1.95488e-06	18163	class.Negativicutes.id.2164.summary.txt.gz	ao0PPu	22.5315
rs73232831	A	G	-0.151829	0.0314932	1.87452e-06	9382	class.Negativicutes.id.2164.summary.txt.gz	ao0PPu	23.2421
rs71405394	A	G	-0.114178	0.02405	2.16631e-06	13861	class.Negativicutes.id.2164.summary.txt.gz	ao0PPu	22.539
rs61249479	C	A	0.0777075	0.0168628	2.95471e-06	18165	class.Negativicutes.id.2164.summary.txt.gz	ao0PPu	21.2357
rs1447205	C	G	-0.0502053	0.0108382	2.93324e-06	18165	class.Negativicutes.id.2164.summary.txt.gz	ao0PPu	21.4578
rs4722181	G	T	0.0501306	0.0105798	2.00112e-06	18163	class.Negativicutes.id.2164.summary.txt.gz	ao0PPu	22.4518
rs4463806	C	T	-0.0543966	0.0129365	7.80662e-06	18160	class.Negativicutes.id.2164.summary.txt.gz	ao0PPu	17.6811
rs9423647	A	G	0.047817	0.0105282	6.06114e-06	18164	class.Negativicutes.id.2164.summary.txt.gz	ao0PPu	20.628
rs2834062	G	A	0.0489057	0.0108842	8.4392e-06	18171	class.Negativicutes.id.2164.summary.txt.gz	ao0PPu	20.1897
rs1649999	G	A	0.0748989	0.0166458	7.5812e-06	18036	class.Negativicutes.id.2164.summary.txt.gz	ao0PPu	20.2462
rs1135612	A	G	0.0529785	0.0119177	9.26307e-06	18164	class.Negativicutes.id.2164.summary.txt.gz	ao0PPu	19.7614
rs11729256	C	T	0.0749798	0.0150177	6.7309e-07	11861	class.Verrucomicrobiae.id.4029.summary.txt.gz	DsNAEE	24.9277
rs4936098	G	A	0.0648843	0.0135928	1.12221e-06	11858	class.Verrucomicrobiae.id.4029.summary.txt.gz	DsNAEE	22.7856
rs9349825	G	A	-0.0704036	0.0147128	2.53687e-06	11858	class.Verrucomicrobiae.id.4029.summary.txt.gz	DsNAEE	22.8981
rs74542928	C	T	0.112164	0.0236422	1.63222e-06	11216	class.Verrucomicrobiae.id.4029.summary.txt.gz	DsNAEE	22.5076
rs3995795	T	C	0.0641275	0.0140995	5.18557e-06	11690	class.Verrucomicrobiae.id.4029.summary.txt.gz	DsNAEE	20.6863
rs2602429	T	C	0.0746844	0.0156194	2.58297e-06	11690	class.Verrucomicrobiae.id.4029.summary.txt.gz	DsNAEE	22.8628
rs4242783	A	G	0.0689292	0.0147693	2.63612e-06	11690	class.Verrucomicrobiae.id.4029.summary.txt.gz	DsNAEE	21.7815
rs11184341	C	G	0.0655342	0.0142231	4.13405e-06	11864	class.Verrucomicrobiae.id.4029.summary.txt.gz	DsNAEE	21.2299
rs61779207	A	G	-0.0758309	0.0167762	6.72285e-06	11591	class.Verrucomicrobiae.id.4029.summary.txt.gz	DsNAEE	20.4318
rs117107102	G	A	0.204683	0.0431573	2.91821e-06	4975	class.Verrucomicrobiae.id.4029.summary.txt.gz	DsNAEE	22.4934
rs12908520	A	G	0.0618926	0.0130946	2.17163e-06	11863	class.Verrucomicrobiae.id.4029.summary.txt.gz	DsNAEE	22.3404
rs111862613	C	T	0.090699	0.0196746	3.73846e-06	11621	class.Verrucomicrobiae.id.4029.summary.txt.gz	DsNAEE	21.2517
rs941682	A	G	-0.0631436	0.0143767	9.61003e-06	11809	class.Verrucomicrobiae.id.4029.summary.txt.gz	DsNAEE	19.2902
rs6923842	C	T	-0.0796106	0.0169192	2.21303e-06	11904	family.Acidaminococcaceae.id.2166.summary.txt.gz	0wVESX	22.1401
rs6589457	G	A	0.165911	0.0349516	2.31508e-06	7386	family.Acidaminococcaceae.id.2166.summary.txt.gz	0wVESX	22.5328
rs2933324	G	A	-0.0662557	0.0140257	2.23676e-06	12525	family.Acidaminococcaceae.id.2166.summary.txt.gz	0wVESX	22.3152
rs262812	C	T	-0.065675	0.0142257	3.24906e-06	12099	family.Acidaminococcaceae.id.2166.summary.txt.gz	0wVESX	21.3135
rs74540770	A	G	-0.108969	0.0243533	7.08804e-06	10606	family.Acidaminococcaceae.id.2166.summary.txt.gz	0wVESX	20.0213
rs6427992	C	G	-0.0595857	0.01296	4.24324e-06	12527	family.Acidaminococcaceae.id.2166.summary.txt.gz	0wVESX	21.1384
rs45497800	C	T	-0.117863	0.0257351	5.86428e-06	11316	family.Acidaminococcaceae.id.2166.summary.txt.gz	0wVESX	20.975
rs78702810	C	T	-0.143755	0.0323244	9.16468e-06	7992	family.Acidaminococcaceae.id.2166.summary.txt.gz	0wVESX	19.7782
rs35011108	G	A	0.241826	0.0503796	1.8267e-06	3630	family.Actinomycetaceae.id.421.summary.txt.gz	Nom1M6	23.0408
rs2889192	T	G	0.0887537	0.0195009	3.64417e-06	7710	family.Actinomycetaceae.id.421.summary.txt.gz	Nom1M6	20.7141
rs34583783	T	G	0.123756	0.026427	5.47971e-06	7710	family.Actinomycetaceae.id.421.summary.txt.gz	Nom1M6	21.9299
rs58484246	C	T	0.0761407	0.0169007	6.12428e-06	7710	family.Actinomycetaceae.id.421.summary.txt.gz	Nom1M6	20.2967
rs4073240	A	G	0.0747546	0.0164684	6.05333e-06	7710	family.Actinomycetaceae.id.421.summary.txt.gz	Nom1M6	20.6051
rs62191117	G	A	0.0684302	0.0133636	2.75943e-07	16688	family.Alcaligenaceae.id.2875.summary.txt.gz	gdGv2I	26.221
rs9537886	C	A	-0.0570888	0.0110683	2.35108e-07	16807	family.Alcaligenaceae.id.2875.summary.txt.gz	gdGv2I	26.6038
rs4033856	T	C	0.081834	0.0168931	1.02902e-06	15623	family.Alcaligenaceae.id.2875.summary.txt.gz	gdGv2I	23.4665
rs67737557	G	C	0.0738409	0.0151678	1.03742e-06	15876	family.Alcaligenaceae.id.2875.summary.txt.gz	gdGv2I	23.7001
rs17000015	T	A	-0.0609257	0.0125363	1.12719e-06	16377	family.Alcaligenaceae.id.2875.summary.txt.gz	gdGv2I	23.619
rs2367850	C	G	0.0629104	0.0131712	1.84631e-06	16377	family.Alcaligenaceae.id.2875.summary.txt.gz	gdGv2I	22.8136
rs7638039	C	T	0.0603335	0.0127779	2.70479e-06	16791	family.Alcaligenaceae.id.2875.summary.txt.gz	gdGv2I	22.2946
rs6087811	G	T	-0.0927044	0.0200457	3.36838e-06	15868	family.Alcaligenaceae.id.2875.summary.txt.gz	gdGv2I	21.3875
rs62395635	C	T	0.110583	0.0238514	3.34696e-06	14802	family.Alcaligenaceae.id.2875.summary.txt.gz	gdGv2I	21.4955
rs112159068	T	A	0.131484	0.0281089	3.56484e-06	11656	family.Alcaligenaceae.id.2875.summary.txt.gz	gdGv2I	21.8806
rs6969323	C	A	-0.0593564	0.0129137	3.88581e-06	16810	family.Alcaligenaceae.id.2875.summary.txt.gz	gdGv2I	21.127
rs7302582	C	G	-0.106817	0.023298	3.33554e-06	15113	family.Alcaligenaceae.id.2875.summary.txt.gz	gdGv2I	21.0203
rs1153990	G	A	-0.058727	0.0128306	5.96787e-06	16808	family.Alcaligenaceae.id.2875.summary.txt.gz	gdGv2I	20.95
rs9964679	G	A	0.0537051	0.0116008	4.47389e-06	16810	family.Alcaligenaceae.id.2875.summary.txt.gz	gdGv2I	21.4316
rs112135816	G	T	-0.0775052	0.0171554	5.27662e-06	15545	family.Alcaligenaceae.id.2875.summary.txt.gz	gdGv2I	20.4109
rs2040996	C	T	-0.0490922	0.0110231	7.79918e-06	16801	family.Alcaligenaceae.id.2875.summary.txt.gz	gdGv2I	19.8342
rs147968	T	C	0.0489475	0.0110321	9.12701e-06	16810	family.Alcaligenaceae.id.2875.summary.txt.gz	gdGv2I	19.6855
rs74776516	G	T	-0.0944052	0.0213287	6.85049e-06	14502	family.Alcaligenaceae.id.2875.summary.txt.gz	gdGv2I	19.5914
rs28480294	C	T	-0.0516967	0.0115503	6.606e-06	16377	family.Alcaligenaceae.id.2875.summary.txt.gz	gdGv2I	20.0326
rs79846372	G	A	0.0882459	0.0198328	6.98601e-06	16186	family.Alcaligenaceae.id.2875.summary.txt.gz	gdGv2I	19.798
rs6795673	T	C	0.0538565	0.0105251	3.37909e-07	18301	family.Bacteroidaceae.id.917.summary.txt.gz	WCG9bJ	26.1832
rs28757219	A	T	0.0818398	0.0170319	1.2942e-06	14833	family.Bacteroidaceae.id.917.summary.txt.gz	WCG9bJ	23.089
rs9507307	T	C	0.0604456	0.0129128	2.1271e-06	18184	family.Bacteroidaceae.id.917.summary.txt.gz	WCG9bJ	21.9124
rs66474973	T	G	0.0812515	0.0164479	6.80966e-07	17405	family.Bacteroidaceae.id.917.summary.txt.gz	WCG9bJ	24.4029
rs11585893	G	A	-0.0740746	0.0147633	1.79511e-06	17821	family.Bacteroidaceae.id.917.summary.txt.gz	WCG9bJ	25.175
rs495004	G	C	-0.0607475	0.0129865	3.42092e-06	17707	family.Bacteroidaceae.id.917.summary.txt.gz	WCG9bJ	21.8811
rs17619981	G	T	0.0880978	0.0187002	2.68683e-06	15801	family.Bacteroidaceae.id.917.summary.txt.gz	WCG9bJ	22.1941
rs2023437	C	T	-0.0782325	0.0167634	5.01824e-06	17484	family.Bacteroidaceae.id.917.summary.txt.gz	WCG9bJ	21.7796
rs66710942	T	C	0.0488038	0.0107412	5.86259e-06	17821	family.Bacteroidaceae.id.917.summary.txt.gz	WCG9bJ	20.6443
rs13207588	G	A	-0.059205	0.0131195	7.48504e-06	17707	family.Bacteroidaceae.id.917.summary.txt.gz	WCG9bJ	20.365
rs2366421	A	T	-0.0528153	0.0117124	7.64945e-06	18299	family.Bacteroidaceae.id.917.summary.txt.gz	WCG9bJ	20.3341
rs1340391	C	T	-0.0592004	0.0132244	6.7301e-06	18302	family.Bacteroidaceae.id.917.summary.txt.gz	WCG9bJ	20.0399
rs738193	C	T	0.0847328	0.0165856	3.82163e-07	7778	family.BacteroidalesS24.7group.id.11173.summary.txt.gz	AjXLNS	26.1
rs941000	T	C	0.0850266	0.0163382	3.15557e-07	7778	family.BacteroidalesS24.7group.id.11173.summary.txt.gz	AjXLNS	27.0831
rs689695	A	C	0.0814578	0.0167057	1.28039e-06	7954	family.BacteroidalesS24.7group.id.11173.summary.txt.gz	AjXLNS	23.7759
rs17043785	C	T	-0.176187	0.0347133	5.11837e-07	5208	family.BacteroidalesS24.7group.id.11173.summary.txt.gz	AjXLNS	25.7606
rs10872669	G	A	-0.123071	0.0275665	9.4901e-06	7368	family.BacteroidalesS24.7group.id.11173.summary.txt.gz	AjXLNS	19.9317
rs12748533	T	G	-0.0821108	0.0172701	2.59019e-06	7948	family.BacteroidalesS24.7group.id.11173.summary.txt.gz	AjXLNS	22.6054
rs6831034	A	T	-0.0956546	0.0205228	6.10396e-06	7576	family.BacteroidalesS24.7group.id.11173.summary.txt.gz	AjXLNS	21.7239
rs61508842	C	T	0.122574	0.0272389	7.82782e-06	7576	family.BacteroidalesS24.7group.id.11173.summary.txt.gz	AjXLNS	20.2498
rs78609301	G	A	-0.0867065	0.0195709	7.09297e-06	7953	family.BacteroidalesS24.7group.id.11173.summary.txt.gz	AjXLNS	19.6283
rs11135366	G	C	0.0842142	0.0183739	8.77822e-06	7953	family.BacteroidalesS24.7group.id.11173.summary.txt.gz	AjXLNS	21.0072
rs7217209	T	C	0.0843019	0.0187308	8.42937e-06	7745	family.BacteroidalesS24.7group.id.11173.summary.txt.gz	AjXLNS	20.2564
rs182549	T	C	0.11707	0.0126703	5.942e-20	14915	family.Bifidobacteriaceae.id.433.summary.txt.gz	ZXU96y	85.3717
rs7570971	C	A	0.112508	0.0125178	2.5317e-19	14795	family.Bifidobacteriaceae.id.433.summary.txt.gz	ZXU96y	80.7808
rs7322849	C	T	0.110676	0.0200996	1.74032e-08	14915	family.Bifidobacteriaceae.id.433.summary.txt.gz	ZXU96y	30.3202
rs6430601	G	T	0.0845099	0.016945	2.45988e-07	14913	family.Bifidobacteriaceae.id.433.summary.txt.gz	ZXU96y	24.8732
rs1961273	T	C	0.0688125	0.0131699	1.69731e-07	14915	family.Bifidobacteriaceae.id.433.summary.txt.gz	ZXU96y	27.3004
rs1879087	T	C	0.105039	0.0239306	1.05214e-06	9168	family.Bifidobacteriaceae.id.433.summary.txt.gz	ZXU96y	19.2662
rs638382	C	T	-0.0602866	0.0122474	5.56322e-07	14148	family.Bifidobacteriaceae.id.433.summary.txt.gz	ZXU96y	24.2301
rs76671854	G	C	-0.0892981	0.0183177	1.03632e-06	13923	family.Bifidobacteriaceae.id.433.summary.txt.gz	ZXU96y	23.7653
rs4957061	C	T	0.0569873	0.0116907	1.1517e-06	14795	family.Bifidobacteriaceae.id.433.summary.txt.gz	ZXU96y	23.7614
rs10841473	C	G	-0.0613031	0.0128844	2.28067e-06	14914	family.Bifidobacteriaceae.id.433.summary.txt.gz	ZXU96y	22.6378
rs4567981	A	T	0.0577763	0.0117388	8.88054e-07	14795	family.Bifidobacteriaceae.id.433.summary.txt.gz	ZXU96y	24.2242
rs13020688	A	G	0.0584045	0.0122081	1.57375e-06	14795	family.Bifidobacteriaceae.id.433.summary.txt.gz	ZXU96y	22.8872
rs677208	C	G	0.0728589	0.0164821	6.0011e-06	14915	family.Bifidobacteriaceae.id.433.summary.txt.gz	ZXU96y	19.5408
rs11745923	T	G	0.0579759	0.0121021	2.49154e-06	14914	family.Bifidobacteriaceae.id.433.summary.txt.gz	ZXU96y	22.9494
rs12446429	C	T	0.0810099	0.019073	8.52886e-06	14008	family.Bifidobacteriaceae.id.433.summary.txt.gz	ZXU96y	18.04
rs11655079	C	T	-0.0586146	0.0129952	5.92468e-06	14912	family.Bifidobacteriaceae.id.433.summary.txt.gz	ZXU96y	20.3446
rs540489	G	T	-0.0632518	0.013817	5.36811e-06	14688	family.Bifidobacteriaceae.id.433.summary.txt.gz	ZXU96y	20.9567
rs857444	T	C	0.0553965	0.0120669	3.82492e-06	14914	family.Bifidobacteriaceae.id.433.summary.txt.gz	ZXU96y	21.0752
rs10857328	A	T	0.0562	0.0126395	7.24135e-06	14915	family.Bifidobacteriaceae.id.433.summary.txt.gz	ZXU96y	19.7703
rs10831953	A	G	0.0537537	0.0123746	9.94742e-06	14915	family.Bifidobacteriaceae.id.433.summary.txt.gz	ZXU96y	18.8693
rs7174549	T	C	0.0551726	0.0124655	6.8678e-06	14915	family.Bifidobacteriaceae.id.433.summary.txt.gz	ZXU96y	19.5898
rs73797465	G	T	-0.0942612	0.0208421	4.8495e-06	14795	family.Bifidobacteriaceae.id.433.summary.txt.gz	ZXU96y	20.4542
rs12465599	G	A	0.0530218	0.0117672	7.13221e-06	14915	family.Bifidobacteriaceae.id.433.summary.txt.gz	ZXU96y	20.3032
rs55888705	G	A	0.053673	0.0120586	8.66208e-06	14914	family.Bifidobacteriaceae.id.433.summary.txt.gz	ZXU96y	19.8114
rs6899771	G	A	-0.0914312	0.0202604	7.27995e-06	14150	family.Bifidobacteriaceae.id.433.summary.txt.gz	ZXU96y	20.3655
rs7588568	C	A	-0.060716	0.0130605	3.73042e-06	14913	family.Bifidobacteriaceae.id.433.summary.txt.gz	ZXU96y	21.6115
rs62573205	A	G	-0.0654804	0.0133503	1.48853e-06	16838	family.Christensenellaceae.id.1866.summary.txt.gz	sqbKq3	24.057
rs870002	T	C	0.0488951	0.0109817	6.54323e-06	16847	family.Christensenellaceae.id.1866.summary.txt.gz	sqbKq3	19.8241
rs12657403	G	A	0.078108	0.0171887	5.59276e-06	16245	family.Christensenellaceae.id.1866.summary.txt.gz	sqbKq3	20.6493
rs117186816	A	G	-0.206476	0.0436362	6.51964e-06	4310	family.Christensenellaceae.id.1866.summary.txt.gz	sqbKq3	22.3894
rs9608766	C	T	-0.0682134	0.01496	3.33084e-06	16185	family.Christensenellaceae.id.1866.summary.txt.gz	sqbKq3	20.7911
rs4076564	A	G	-0.188623	0.039209	8.06105e-06	3730	family.Christensenellaceae.id.1866.summary.txt.gz	sqbKq3	23.1429
rs4805124	G	C	0.0486508	0.0109067	8.36272e-06	16847	family.Christensenellaceae.id.1866.summary.txt.gz	sqbKq3	19.8973
rs72706624	T	G	0.0882626	0.0197575	6.3775e-06	14869	family.Christensenellaceae.id.1866.summary.txt.gz	sqbKq3	19.9568
rs77867022	T	G	-0.160443	0.0379589	8.81983e-06	4033	family.Christensenellaceae.id.1866.summary.txt.gz	sqbKq3	17.8656
rs7211194	T	C	0.0492094	0.0110916	9.93998e-06	16436	family.Christensenellaceae.id.1866.summary.txt.gz	sqbKq3	19.6836
rs892686	G	A	0.0506107	0.0109651	4.12367e-06	16847	family.Christensenellaceae.id.1866.summary.txt.gz	sqbKq3	21.3041
rs12380890	G	A	-0.0503972	0.0111047	5.78132e-06	16846	family.Christensenellaceae.id.1866.summary.txt.gz	sqbKq3	20.5966
rs12186080	A	G	0.0748236	0.016246	5.33957e-06	14244	family.Clostridiaceae1.id.1869.summary.txt.gz	wp56i9	21.2122
rs2795528	A	G	-0.180969	0.0390911	3.80626e-06	6411	family.Clostridiaceae1.id.1869.summary.txt.gz	wp56i9	21.4315
rs550843	C	T	-0.0734787	0.0168383	7.09119e-06	14234	family.Clostridiaceae1.id.1869.summary.txt.gz	wp56i9	19.0425
rs12341505	A	G	0.0814503	0.0179338	4.54486e-06	14250	family.Clostridiaceae1.id.1869.summary.txt.gz	wp56i9	20.6272
rs4723021	C	T	-0.106376	0.0241944	7.42147e-06	13682	family.Clostridiaceae1.id.1869.summary.txt.gz	wp56i9	19.3313
rs881532	G	A	-0.0533035	0.0119011	7.89662e-06	14250	family.Clostridiaceae1.id.1869.summary.txt.gz	wp56i9	20.0604
rs2817172	T	C	0.0563367	0.012392	5.27026e-06	13789	family.Clostridiaceae1.id.1869.summary.txt.gz	wp56i9	20.668
rs10875374	T	C	-0.0536759	0.0119436	8.09821e-06	14253	family.Clostridiaceae1.id.1869.summary.txt.gz	wp56i9	20.1971
rs12490337	G	C	-0.0616944	0.013693	6.90518e-06	14253	family.Clostridiaceae1.id.1869.summary.txt.gz	wp56i9	20.2999
rs62397761	G	A	0.0615805	0.0136198	9.07706e-06	14248	family.Clostridiaceae1.id.1869.summary.txt.gz	wp56i9	20.443
rs56188186	G	A	0.0967774	0.0217471	8.24444e-06	13218	family.Clostridiaceae1.id.1869.summary.txt.gz	wp56i9	19.8036
rs55682560	T	C	-0.131519	0.0261319	4.97034e-07	9183	family.ClostridialesvadinBB60group.id.11286.summary.txt.gz	e1KGnk	25.3302
rs9979874	C	G	-0.0738925	0.0150911	1.05271e-06	10506	family.ClostridialesvadinBB60group.id.11286.summary.txt.gz	e1KGnk	23.9749
rs28691777	T	C	0.137134	0.0266996	6.95697e-07	10199	family.ClostridialesvadinBB60group.id.11286.summary.txt.gz	e1KGnk	26.3802
rs6588624	A	G	-0.0662317	0.0138147	1.79287e-06	10512	family.ClostridialesvadinBB60group.id.11286.summary.txt.gz	e1KGnk	22.9853
rs7538034	G	T	-0.078598	0.0165982	2.36706e-06	10420	family.ClostridialesvadinBB60group.id.11286.summary.txt.gz	e1KGnk	22.4233
rs66714985	C	A	0.116908	0.0252447	4.85334e-06	10512	family.ClostridialesvadinBB60group.id.11286.summary.txt.gz	e1KGnk	21.446
rs118104867	T	C	0.214464	0.0455098	3.43598e-06	4095	family.ClostridialesvadinBB60group.id.11286.summary.txt.gz	e1KGnk	22.2075
rs2191834	T	G	0.0746375	0.0159136	2.50195e-06	10511	family.ClostridialesvadinBB60group.id.11286.summary.txt.gz	e1KGnk	21.9977
rs7725895	G	A	-0.116224	0.0240367	3.94356e-06	10512	family.ClostridialesvadinBB60group.id.11286.summary.txt.gz	e1KGnk	23.3797
rs7226487	G	A	-0.0643682	0.0138701	3.58282e-06	10505	family.ClostridialesvadinBB60group.id.11286.summary.txt.gz	e1KGnk	21.5368
rs10517600	G	T	0.0626993	0.0139364	6.82768e-06	10512	family.ClostridialesvadinBB60group.id.11286.summary.txt.gz	e1KGnk	20.2406
rs17121075	A	G	0.0769254	0.0172234	7.91417e-06	10512	family.ClostridialesvadinBB60group.id.11286.summary.txt.gz	e1KGnk	19.9482
rs10904722	T	C	-0.0672314	0.0147123	5.04837e-06	10512	family.ClostridialesvadinBB60group.id.11286.summary.txt.gz	e1KGnk	20.8825
rs6755871	G	C	-0.0613825	0.0138976	9.33059e-06	10500	family.ClostridialesvadinBB60group.id.11286.summary.txt.gz	e1KGnk	19.5079
rs34088226	G	A	-0.117807	0.026924	7.66216e-06	9716	family.ClostridialesvadinBB60group.id.11286.summary.txt.gz	e1KGnk	19.1454
rs13409132	G	A	-0.165419	0.0352154	4.37231e-06	5913	family.ClostridialesvadinBB60group.id.11286.summary.txt.gz	e1KGnk	22.0649
rs989682	G	A	0.070194	0.0155364	6.8471e-06	10129	family.ClostridialesvadinBB60group.id.11286.summary.txt.gz	e1KGnk	20.4126
rs719099	G	A	0.0778402	0.0155815	5.43317e-07	17687	family.Coriobacteriaceae.id.811.summary.txt.gz	yWstkQ	24.9568
rs240104	C	T	-0.0603429	0.0126849	1.51603e-06	17577	family.Coriobacteriaceae.id.811.summary.txt.gz	yWstkQ	22.6296
rs11250875	C	T	0.06075	0.0130939	4.82844e-06	17690	family.Coriobacteriaceae.id.811.summary.txt.gz	yWstkQ	21.5256
rs34739816	T	G	0.0965017	0.0207666	3.88358e-06	16593	family.Coriobacteriaceae.id.811.summary.txt.gz	yWstkQ	21.5943
rs76779974	G	C	0.0774888	0.0171877	5.63091e-06	16419	family.Coriobacteriaceae.id.811.summary.txt.gz	yWstkQ	20.3256
rs80046645	G	C	0.25584	0.0561995	4.65689e-06	3204	family.Coriobacteriaceae.id.811.summary.txt.gz	yWstkQ	20.7239
rs45480394	G	T	-0.0504262	0.0113307	9.71448e-06	17413	family.Coriobacteriaceae.id.811.summary.txt.gz	yWstkQ	19.8061
rs1816223	G	A	-0.0586265	0.0129006	4.84114e-06	17688	family.Coriobacteriaceae.id.811.summary.txt.gz	yWstkQ	20.6523
rs7898585	C	T	0.0731501	0.0164186	5.24671e-06	17691	family.Coriobacteriaceae.id.811.summary.txt.gz	yWstkQ	19.85
rs67561917	G	A	-0.0714367	0.0154113	5.39129e-06	17333	family.Coriobacteriaceae.id.811.summary.txt.gz	yWstkQ	21.4863
rs3025411	G	A	0.0926543	0.0209468	8.26912e-06	15671	family.Coriobacteriaceae.id.811.summary.txt.gz	yWstkQ	19.5657
rs11656361	C	A	0.0773006	0.017553	8.02017e-06	16665	family.Coriobacteriaceae.id.811.summary.txt.gz	yWstkQ	19.3939
rs1397793	A	G	-0.0498855	0.0112446	9.77381e-06	17527	family.Coriobacteriaceae.id.811.summary.txt.gz	yWstkQ	19.6815
rs11073596	G	T	0.0510212	0.0114339	8.14449e-06	17527	family.Coriobacteriaceae.id.811.summary.txt.gz	yWstkQ	19.9118
rs2442778	A	G	-0.116408	0.0258545	9.02703e-06	13472	family.Coriobacteriaceae.id.811.summary.txt.gz	yWstkQ	20.2719
rs7540303	T	C	0.0483227	0.0109062	9.62148e-06	17691	family.Coriobacteriaceae.id.811.summary.txt.gz	yWstkQ	19.6317
rs62448869	A	T	-0.0486059	0.0108982	7.87276e-06	17527	family.Coriobacteriaceae.id.811.summary.txt.gz	yWstkQ	19.8914
rs13307134	T	C	0.0565686	0.0126265	7.79931e-06	17527	family.Coriobacteriaceae.id.811.summary.txt.gz	yWstkQ	20.0718
rs4880783	T	G	0.056503	0.0125055	5.89507e-06	17691	family.Coriobacteriaceae.id.811.summary.txt.gz	yWstkQ	20.4144
rs12974142	A	G	0.0789796	0.0177205	8.51232e-06	17413	family.Coriobacteriaceae.id.811.summary.txt.gz	yWstkQ	19.8646
rs8010111	A	G	-0.103377	0.0229286	6.89624e-06	15996	family.Coriobacteriaceae.id.811.summary.txt.gz	yWstkQ	20.3278
rs72731813	T	C	-0.149751	0.0293415	2.75777e-07	7786	family.Defluviitaleaceae.id.1924.summary.txt.gz	DoF5a7	26.0481
rs4677103	G	A	0.0977203	0.0197033	9.42189e-07	8002	family.Defluviitaleaceae.id.1924.summary.txt.gz	DoF5a7	24.5976
rs55658617	C	T	0.177314	0.0361845	1.40608e-06	6676	family.Defluviitaleaceae.id.1924.summary.txt.gz	DoF5a7	24.0128
rs9725395	G	A	-0.138357	0.0295185	3.4137e-06	8031	family.Defluviitaleaceae.id.1924.summary.txt.gz	DoF5a7	21.9691
rs17051335	T	C	-0.134314	0.0292201	4.58117e-06	8031	family.Defluviitaleaceae.id.1924.summary.txt.gz	DoF5a7	21.1288
rs112893842	C	T	0.110761	0.0232545	2.75032e-06	8203	family.Defluviitaleaceae.id.1924.summary.txt.gz	DoF5a7	22.6862
rs28696126	T	A	-0.107106	0.0238173	5.56327e-06	7830	family.Defluviitaleaceae.id.1924.summary.txt.gz	DoF5a7	20.223
rs1582238	C	T	0.0801923	0.0167061	1.692e-06	8002	family.Defluviitaleaceae.id.1924.summary.txt.gz	DoF5a7	23.0417
rs1908593	C	T	0.070223	0.0156601	7.859e-06	8203	family.Defluviitaleaceae.id.1924.summary.txt.gz	DoF5a7	20.1081
rs9608282	G	T	0.139014	0.0299429	4.60831e-06	7736	family.Defluviitaleaceae.id.1924.summary.txt.gz	DoF5a7	21.554
rs12122999	T	G	-0.0816766	0.0180938	6.1824e-06	7830	family.Defluviitaleaceae.id.1924.summary.txt.gz	DoF5a7	20.3767
rs4344384	T	G	0.0708803	0.0156121	5.86011e-06	8200	family.Defluviitaleaceae.id.1924.summary.txt.gz	DoF5a7	20.6124
rs540220	C	T	-0.123954	0.0289814	9.48137e-06	7887	family.Defluviitaleaceae.id.1924.summary.txt.gz	DoF5a7	18.2928
rs6058181	T	C	0.0834742	0.0166111	2.69912e-07	15074	family.Desulfovibrionaceae.id.3169.summary.txt.gz	1AL7qs	25.2528
rs4506934	T	C	-0.0943381	0.020138	3.16043e-06	15035	family.Desulfovibrionaceae.id.3169.summary.txt.gz	1AL7qs	21.9453
rs2692012	G	A	0.114231	0.0253568	1.5639e-06	13080	family.Desulfovibrionaceae.id.3169.summary.txt.gz	1AL7qs	20.2944
rs11599763	C	T	-0.0555931	0.0117493	2.49704e-06	15142	family.Desulfovibrionaceae.id.3169.summary.txt.gz	1AL7qs	22.3879
rs2838334	A	G	0.0571419	0.012423	3.82375e-06	15142	family.Desulfovibrionaceae.id.3169.summary.txt.gz	1AL7qs	21.1572
rs112381107	T	C	0.211435	0.0456962	2.81875e-06	4455	family.Desulfovibrionaceae.id.3169.summary.txt.gz	1AL7qs	21.409
rs16851319	C	G	-0.0732697	0.0150964	2.39649e-06	15128	family.Desulfovibrionaceae.id.3169.summary.txt.gz	1AL7qs	23.5561
rs17791387	G	A	-0.0729251	0.0154381	2.09678e-06	15045	family.Desulfovibrionaceae.id.3169.summary.txt.gz	1AL7qs	22.3136
rs9928243	A	C	-0.0541732	0.0117819	4.48478e-06	15141	family.Desulfovibrionaceae.id.3169.summary.txt.gz	1AL7qs	21.1417
rs7164160	T	A	-0.0574455	0.0129468	7.3435e-06	15142	family.Desulfovibrionaceae.id.3169.summary.txt.gz	1AL7qs	19.6872
rs3935584	T	C	-0.0525838	0.0115757	6.78137e-06	15140	family.Desulfovibrionaceae.id.3169.summary.txt.gz	1AL7qs	20.6351
rs72647048	C	T	-0.0770089	0.017089	9.60885e-06	15142	family.Desulfovibrionaceae.id.3169.summary.txt.gz	1AL7qs	20.307
rs78143293	G	A	-0.0848521	0.0170415	1.19564e-06	13572	family.Enterobacteriaceae.id.3469.summary.txt.gz	lSsG64	24.7918
rs111229068	T	A	0.110561	0.0241719	3.65356e-06	12350	family.Enterobacteriaceae.id.3469.summary.txt.gz	lSsG64	20.921
rs62210023	G	A	0.0606754	0.0130125	3.13163e-06	13515	family.Enterobacteriaceae.id.3469.summary.txt.gz	lSsG64	21.7422
rs504442	G	T	0.084159	0.0189479	5.17092e-06	13578	family.Enterobacteriaceae.id.3469.summary.txt.gz	lSsG64	19.7279
rs80319214	G	C	0.0990404	0.0215877	6.95307e-06	12641	family.Enterobacteriaceae.id.3469.summary.txt.gz	lSsG64	21.048
rs11026530	C	T	0.0822408	0.0186379	9.42684e-06	13485	family.Enterobacteriaceae.id.3469.summary.txt.gz	lSsG64	19.4706
rs2374342	A	C	0.0582927	0.0126195	4.51618e-06	13577	family.Enterobacteriaceae.id.3469.summary.txt.gz	lSsG64	21.3376
rs79757635	A	C	0.0758597	0.0171286	9.31857e-06	13419	family.Enterobacteriaceae.id.3469.summary.txt.gz	lSsG64	19.6146
rs35673018	A	G	0.0899642	0.0202934	7.63109e-06	13326	family.Enterobacteriaceae.id.3469.summary.txt.gz	lSsG64	19.653
rs61973590	G	C	-0.0605392	0.0133696	8.5354e-06	13570	family.Enterobacteriaceae.id.3469.summary.txt.gz	lSsG64	20.5039
rs4792380	T	A	0.115598	0.0257683	9.48974e-06	12763	family.Enterobacteriaceae.id.3469.summary.txt.gz	lSsG64	20.1246
rs62504403	T	C	0.0681159	0.0127883	1.12265e-07	16981	family.Erysipelotrichaceae.id.2149.summary.txt.gz	ve7qrY	28.3706
rs7234058	C	T	-0.0945759	0.0194091	9.12341e-07	16874	family.Erysipelotrichaceae.id.2149.summary.txt.gz	ve7qrY	23.7438
rs17530232	G	A	0.10305	0.0224648	2.79123e-06	16622	family.Erysipelotrichaceae.id.2149.summary.txt.gz	ve7qrY	21.0423
rs2300774	A	G	0.0524152	0.0106784	8.95466e-07	18216	family.Erysipelotrichaceae.id.2149.summary.txt.gz	ve7qrY	24.0937
rs35161940	C	T	-0.0806041	0.0167641	1.8451e-06	18213	family.Erysipelotrichaceae.id.2149.summary.txt.gz	ve7qrY	23.1182
rs10781552	T	C	-0.0552212	0.0116074	2.33114e-06	17789	family.Erysipelotrichaceae.id.2149.summary.txt.gz	ve7qrY	22.6329
rs8003149	T	C	0.0538798	0.0116888	4.08475e-06	18213	family.Erysipelotrichaceae.id.2149.summary.txt.gz	ve7qrY	21.2477
rs4078432	T	C	-0.0608929	0.0133764	4.23104e-06	17789	family.Erysipelotrichaceae.id.2149.summary.txt.gz	ve7qrY	20.7232
rs1074800	G	A	0.0492438	0.010887	6.14583e-06	17789	family.Erysipelotrichaceae.id.2149.summary.txt.gz	ve7qrY	20.459
rs56970041	G	T	0.0724144	0.0164471	5.40344e-06	18217	family.Erysipelotrichaceae.id.2149.summary.txt.gz	ve7qrY	19.3854
rs7826267	G	T	-0.0839071	0.0199131	9.28449e-06	17586	family.Erysipelotrichaceae.id.2149.summary.txt.gz	ve7qrY	17.755
rs1884466	T	C	-0.0475363	0.0106939	9.52701e-06	18205	family.Erysipelotrichaceae.id.2149.summary.txt.gz	ve7qrY	19.7598
rs290833	G	T	-0.0497374	0.0111376	8.029e-06	17789	family.Erysipelotrichaceae.id.2149.summary.txt.gz	ve7qrY	19.9425
rs2155352	G	A	-0.150538	0.0302319	6.63432e-07	3150	family.FamilyXI.id.1936.summary.txt.gz	8VWQy7	24.7947
rs697771	G	A	-0.117677	0.0251491	3.19372e-06	3152	family.FamilyXI.id.1936.summary.txt.gz	8VWQy7	21.8947
rs10759623	T	C	-0.162115	0.032151	5.78312e-07	3156	family.FamilyXI.id.1936.summary.txt.gz	8VWQy7	25.4247
rs11547158	G	A	-0.177599	0.0372795	2.70219e-06	3133	family.FamilyXI.id.1936.summary.txt.gz	8VWQy7	22.6957
rs488164	G	T	0.117998	0.025516	4.79785e-06	3149	family.FamilyXI.id.1936.summary.txt.gz	8VWQy7	21.3856
rs3733511	G	A	0.128253	0.0274718	3.38554e-06	3156	family.FamilyXI.id.1936.summary.txt.gz	8VWQy7	21.7954
rs6025153	C	G	0.118619	0.0261969	7.07084e-06	3130	family.FamilyXI.id.1936.summary.txt.gz	8VWQy7	20.5024
rs78222136	C	G	0.224835	0.0511672	8.41266e-06	3136	family.FamilyXI.id.1936.summary.txt.gz	8VWQy7	19.3083
rs17379710	C	T	-0.116383	0.0252125	3.97107e-06	3156	family.FamilyXI.id.1936.summary.txt.gz	8VWQy7	21.3084
rs2156611	C	T	-0.112486	0.0251099	9.42661e-06	3155	family.FamilyXI.id.1936.summary.txt.gz	8VWQy7	20.0683
rs6501525	G	A	0.0561559	0.0115587	1.23726e-06	16269	family.FamilyXIII.id.1957.summary.txt.gz	oTXoUL	23.6032
rs118170811	G	A	0.151619	0.0317112	1.80357e-06	9645	family.FamilyXIII.id.1957.summary.txt.gz	oTXoUL	22.8603
rs12643275	T	A	-0.0550907	0.0116474	2.41523e-06	16269	family.FamilyXIII.id.1957.summary.txt.gz	oTXoUL	22.3717
rs1999289	T	A	-0.0637366	0.013927	2.53805e-06	16269	family.FamilyXIII.id.1957.summary.txt.gz	oTXoUL	20.9442
rs482905	T	G	0.0596528	0.012717	3.72345e-06	16737	family.FamilyXIII.id.1957.summary.txt.gz	oTXoUL	22.0035
rs3098182	T	G	0.0508511	0.011014	4.04024e-06	16731	family.FamilyXIII.id.1957.summary.txt.gz	oTXoUL	21.3161
rs6797051	T	C	-0.0805984	0.0171364	4.89281e-06	16737	family.FamilyXIII.id.1957.summary.txt.gz	oTXoUL	22.1214
rs66753613	A	G	0.0651136	0.0144251	8.08288e-06	16269	family.FamilyXIII.id.1957.summary.txt.gz	oTXoUL	20.3753
rs7514702	C	T	-0.0663236	0.0141626	3.91642e-06	16737	family.FamilyXIII.id.1957.summary.txt.gz	oTXoUL	21.9307
rs7076829	A	T	-0.0516394	0.0112313	4.76089e-06	16269	family.FamilyXIII.id.1957.summary.txt.gz	oTXoUL	21.1399
rs10404377	A	C	-0.0503183	0.011165	6.99027e-06	16269	family.FamilyXIII.id.1957.summary.txt.gz	oTXoUL	20.3111
rs4293737	G	A	-0.112091	0.0271305	8.38485e-06	5704	family.FamilyXIII.id.1957.summary.txt.gz	oTXoUL	17.0696
rs1887048	A	G	0.0579979	0.0129602	9.65391e-06	16717	family.FamilyXIII.id.1957.summary.txt.gz	oTXoUL	20.0263
rs12904405	G	A	-0.0851896	0.0192688	7.67412e-06	16643	family.FamilyXIII.id.1957.summary.txt.gz	oTXoUL	19.5462
rs9929145	A	G	-0.125721	0.0245233	2.83594e-07	15866	family.Lachnospiraceae.id.1987.summary.txt.gz	rE7gKg	26.282
rs11755180	G	C	-0.049227	0.0104894	2.68982e-06	18333	family.Lachnospiraceae.id.1987.summary.txt.gz	rE7gKg	22.0245
rs35524804	C	T	-0.0607481	0.0125216	2.44999e-06	17859	family.Lachnospiraceae.id.1987.summary.txt.gz	rE7gKg	23.5368
rs11979110	C	T	-0.0500924	0.0105069	1.81843e-06	18339	family.Lachnospiraceae.id.1987.summary.txt.gz	rE7gKg	22.7299
rs79086868	C	T	0.0776723	0.0164472	3.01422e-06	17522	family.Lachnospiraceae.id.1987.summary.txt.gz	rE7gKg	22.3022
rs112040820	G	A	0.0549584	0.0117086	2.41836e-06	17512	family.Lachnospiraceae.id.1987.summary.txt.gz	rE7gKg	22.0323
rs2159863	G	A	-0.0585831	0.0128742	3.69557e-06	18340	family.Lachnospiraceae.id.1987.summary.txt.gz	rE7gKg	20.7063
rs11139361	C	T	0.0494463	0.0110503	4.26262e-06	18333	family.Lachnospiraceae.id.1987.summary.txt.gz	rE7gKg	20.0224
rs1205443	G	A	0.0501415	0.0112157	7.28844e-06	17779	family.Lachnospiraceae.id.1987.summary.txt.gz	rE7gKg	19.9867
rs7359994	C	T	-0.0503142	0.0112482	5.35899e-06	18340	family.Lachnospiraceae.id.1987.summary.txt.gz	rE7gKg	20.0086
rs146660815	C	T	-0.215114	0.0476778	6.53238e-06	4112	family.Lachnospiraceae.id.1987.summary.txt.gz	rE7gKg	20.3566
rs959845	T	C	-0.0493666	0.0107801	5.1695e-06	17859	family.Lachnospiraceae.id.1987.summary.txt.gz	rE7gKg	20.971
rs10402491	T	C	0.0661701	0.014851	7.58351e-06	18334	family.Lachnospiraceae.id.1987.summary.txt.gz	rE7gKg	19.8525
rs13005175	G	A	0.0993483	0.0218395	8.37071e-06	16893	family.Lachnospiraceae.id.1987.summary.txt.gz	rE7gKg	20.6936
rs2910921	C	T	0.160302	0.035832	8.41974e-06	6549	family.Lachnospiraceae.id.1987.summary.txt.gz	rE7gKg	20.0141
rs12760724	C	A	-0.0484566	0.0107934	7.26734e-06	18340	family.Lachnospiraceae.id.1987.summary.txt.gz	rE7gKg	20.1553
rs3127230	T	C	-0.0503537	0.0112201	6.20325e-06	18340	family.Lachnospiraceae.id.1987.summary.txt.gz	rE7gKg	20.1406
rs11841382	T	G	-0.0718128	0.017462	9.57773e-06	18340	family.Lachnospiraceae.id.1987.summary.txt.gz	rE7gKg	16.9129
rs16861661	A	G	-0.193287	0.0379293	2.70131e-07	5385	family.Lactobacillaceae.id.1836.summary.txt.gz	0eWhfq	25.9691
rs921925	C	A	0.0999419	0.0201687	5.77195e-07	7053	family.Lactobacillaceae.id.1836.summary.txt.gz	0eWhfq	24.5549
rs768253	G	T	-0.0792344	0.0170604	3.60763e-06	7059	family.Lactobacillaceae.id.1836.summary.txt.gz	0eWhfq	21.5699
rs6092149	T	A	-0.0825646	0.0170282	1.38158e-06	7006	family.Lactobacillaceae.id.1836.summary.txt.gz	0eWhfq	23.5098
rs328312	A	T	0.082529	0.0168225	8.69117e-07	7051	family.Lactobacillaceae.id.1836.summary.txt.gz	0eWhfq	24.0676
rs11674854	T	C	-0.0830224	0.0175267	2.59545e-06	6750	family.Lactobacillaceae.id.1836.summary.txt.gz	0eWhfq	22.4382
rs820999	G	T	-0.0758291	0.0170151	8.88562e-06	7058	family.Lactobacillaceae.id.1836.summary.txt.gz	0eWhfq	19.861
rs77478751	G	A	-0.219178	0.0473566	5.95946e-06	3704	family.Lactobacillaceae.id.1836.summary.txt.gz	0eWhfq	21.4206
rs74599091	G	A	0.191613	0.0425039	7.69522e-06	4951	family.Lactobacillaceae.id.1836.summary.txt.gz	0eWhfq	20.3232
rs9345899	G	A	-0.124042	0.0278946	9.4459e-06	6602	family.Lactobacillaceae.id.1836.summary.txt.gz	0eWhfq	19.774
rs1590596	G	C	-0.10381	0.0220135	3.89936e-06	6750	family.Lactobacillaceae.id.1836.summary.txt.gz	0eWhfq	22.2383
rs1530559	A	G	0.0772453	0.0176921	9.65254e-06	6750	family.Lactobacillaceae.id.1836.summary.txt.gz	0eWhfq	19.0627
rs62314653	A	C	0.177082	0.0392269	6.5919e-06	6016	family.Lactobacillaceae.id.1836.summary.txt.gz	0eWhfq	20.3789
rs10202904	G	T	-0.121754	0.0235357	3.0143e-07	3695	family.Methanobacteriaceae.id.121.summary.txt.gz	1dBVVQ	26.7615
rs73457410	G	A	0.21534	0.0436695	1.40855e-06	3498	family.Methanobacteriaceae.id.121.summary.txt.gz	1dBVVQ	24.316
rs6776814	C	T	-0.199566	0.0411825	1.63062e-06	3385	family.Methanobacteriaceae.id.121.summary.txt.gz	1dBVVQ	23.4827
rs894996	A	C	0.216999	0.0449076	1.87557e-06	3582	family.Methanobacteriaceae.id.121.summary.txt.gz	1dBVVQ	23.3495
rs75208022	T	C	-0.227245	0.048763	5.92103e-06	3203	family.Methanobacteriaceae.id.121.summary.txt.gz	1dBVVQ	21.7173
rs12825290	G	C	-0.216781	0.0493496	6.07567e-06	3144	family.Methanobacteriaceae.id.121.summary.txt.gz	1dBVVQ	19.2963
rs56131665	A	G	0.178661	0.039298	6.17992e-06	3572	family.Methanobacteriaceae.id.121.summary.txt.gz	1dBVVQ	20.669
rs11018665	T	A	0.111465	0.0250516	6.51864e-06	3698	family.Methanobacteriaceae.id.121.summary.txt.gz	1dBVVQ	19.7975
rs4257531	A	G	0.164498	0.0364959	7.44344e-06	3162	family.Methanobacteriaceae.id.121.summary.txt.gz	1dBVVQ	20.3158
rs6508769	C	T	0.153519	0.0344519	8.22529e-06	3319	family.Methanobacteriaceae.id.121.summary.txt.gz	1dBVVQ	19.8564
rs73068003	T	G	-0.15814	0.0351803	8.44583e-06	3692	family.Methanobacteriaceae.id.121.summary.txt.gz	1dBVVQ	20.2063
rs10424197	A	G	-0.111274	0.0247517	9.27887e-06	3698	family.Methanobacteriaceae.id.121.summary.txt.gz	1dBVVQ	20.2106
rs4428215	A	G	0.12561	0.0230053	4.87931e-08	5167	family.Oxalobacteraceae.id.2966.summary.txt.gz	YJMweN	29.8121
rs1569853	C	T	-0.140043	0.0281704	7.45179e-07	4997	family.Oxalobacteraceae.id.2966.summary.txt.gz	YJMweN	24.7136
rs736744	T	C	0.105642	0.0200648	1.49416e-07	5167	family.Oxalobacteraceae.id.2966.summary.txt.gz	YJMweN	27.7207
rs6000536	T	C	-0.118383	0.0241355	7.38718e-07	5166	family.Oxalobacteraceae.id.2966.summary.txt.gz	YJMweN	24.0583
rs36057338	T	G	0.181604	0.0398742	6.25787e-06	4738	family.Oxalobacteraceae.id.2966.summary.txt.gz	YJMweN	20.7427
rs7993559	A	C	0.0921059	0.0201114	5.03729e-06	4989	family.Oxalobacteraceae.id.2966.summary.txt.gz	YJMweN	20.9745
rs12002250	C	A	0.196145	0.044523	5.53202e-06	4726	family.Oxalobacteraceae.id.2966.summary.txt.gz	YJMweN	19.4083
rs111966731	C	T	0.204031	0.0445746	4.56318e-06	4387	family.Oxalobacteraceae.id.2966.summary.txt.gz	YJMweN	20.9516
rs17138946	T	G	-0.189444	0.0430248	8.09008e-06	4776	family.Oxalobacteraceae.id.2966.summary.txt.gz	YJMweN	19.3876
rs11246212	C	T	0.13607	0.0291797	4.50836e-06	5130	family.Oxalobacteraceae.id.2966.summary.txt.gz	YJMweN	21.7454
rs934049	A	G	0.109751	0.0238636	4.21147e-06	4951	family.Oxalobacteraceae.id.2966.summary.txt.gz	YJMweN	21.1518
rs12509763	G	C	-0.16332	0.0360823	8.04848e-06	5129	family.Oxalobacteraceae.id.2966.summary.txt.gz	YJMweN	20.4875
rs561239	G	A	0.105525	0.0236769	7.1938e-06	4989	family.Oxalobacteraceae.id.2966.summary.txt.gz	YJMweN	19.8638
rs62435498	A	C	0.181521	0.0400608	7.45831e-06	4780	family.Oxalobacteraceae.id.2966.summary.txt.gz	YJMweN	20.5312
rs80330081	C	A	-0.18756	0.0423688	6.63998e-06	4672	family.Oxalobacteraceae.id.2966.summary.txt.gz	YJMweN	19.5969
rs12191680	G	C	0.102214	0.0197189	3.049e-07	9408	family.Pasteurellaceae.id.3689.summary.txt.gz	2PZXsY	26.8689
rs9382510	T	C	-0.0881865	0.0169965	2.476e-07	9410	family.Pasteurellaceae.id.3689.summary.txt.gz	2PZXsY	26.9207
rs10840326	G	C	-0.0717634	0.0149229	1.43842e-06	9154	family.Pasteurellaceae.id.3689.summary.txt.gz	2PZXsY	23.1259
rs76022354	T	C	0.24289	0.0500406	1.82858e-06	3692	family.Pasteurellaceae.id.3689.summary.txt.gz	2PZXsY	23.5599
rs72756943	A	G	0.13988	0.0303029	3.35218e-06	8020	family.Pasteurellaceae.id.3689.summary.txt.gz	2PZXsY	21.308
rs78909003	C	T	-0.241159	0.0498372	2.04893e-06	3638	family.Pasteurellaceae.id.3689.summary.txt.gz	2PZXsY	23.4154
rs6092684	T	A	0.0684647	0.014674	3.44059e-06	9366	family.Pasteurellaceae.id.3689.summary.txt.gz	2PZXsY	21.7689
rs4822728	C	T	0.0685479	0.0149032	4.71847e-06	9412	family.Pasteurellaceae.id.3689.summary.txt.gz	2PZXsY	21.1557
rs35510	G	A	0.122729	0.0264958	4.01576e-06	8671	family.Pasteurellaceae.id.3689.summary.txt.gz	2PZXsY	21.4557
rs10965428	A	C	-0.119902	0.0258219	4.29151e-06	8873	family.Pasteurellaceae.id.3689.summary.txt.gz	2PZXsY	21.5614
rs16970009	G	A	0.187381	0.0429572	7.31531e-06	4703	family.Pasteurellaceae.id.3689.summary.txt.gz	2PZXsY	19.0275
rs12050685	G	A	-0.0670948	0.015239	9.18513e-06	9411	family.Pasteurellaceae.id.3689.summary.txt.gz	2PZXsY	19.385
rs73139353	C	A	-0.222573	0.0484634	8.71314e-06	4047	family.Pasteurellaceae.id.3689.summary.txt.gz	2PZXsY	21.0919
rs6972479	G	A	-0.0781862	0.0175366	7.74817e-06	8616	family.Pasteurellaceae.id.3689.summary.txt.gz	2PZXsY	19.8779
rs9895850	C	T	-0.176406	0.041017	9.08251e-06	4737	family.Pasteurellaceae.id.3689.summary.txt.gz	2PZXsY	18.497
rs111582866	A	G	-0.113957	0.0256403	7.06627e-06	8616	family.Pasteurellaceae.id.3689.summary.txt.gz	2PZXsY	19.7532
rs62568866	A	T	-0.118018	0.0259206	7.22663e-06	8020	family.Pasteurellaceae.id.3689.summary.txt.gz	2PZXsY	20.7304
rs731534	G	C	-0.0986502	0.0216316	9.46292e-06	9115	family.Pasteurellaceae.id.3689.summary.txt.gz	2PZXsY	20.7978
rs9938097	C	T	-0.0710386	0.0158024	8.22604e-06	9402	family.Pasteurellaceae.id.3689.summary.txt.gz	2PZXsY	20.2088
rs35703006	T	G	0.0812655	0.0164355	4.94775e-07	10715	family.Peptococcaceae.id.2024.summary.txt.gz	ZYPc7J	24.4481
rs4990837	G	A	0.0910387	0.0185869	1.74194e-06	10718	family.Peptococcaceae.id.2024.summary.txt.gz	ZYPc7J	23.9903
rs150600492	C	A	0.135774	0.0289757	2.31305e-06	9761	family.Peptococcaceae.id.2024.summary.txt.gz	ZYPc7J	21.9566
rs12634826	G	T	-0.0739885	0.0150931	1.01109e-06	10381	family.Peptococcaceae.id.2024.summary.txt.gz	ZYPc7J	24.0309
rs12992764	G	T	0.0684213	0.0141137	1.46158e-06	10444	family.Peptococcaceae.id.2024.summary.txt.gz	ZYPc7J	23.5018
rs75898026	G	A	-0.0821779	0.0173541	2.0221e-06	10444	family.Peptococcaceae.id.2024.summary.txt.gz	ZYPc7J	22.4235
rs117452796	G	A	-0.257982	0.0549569	3.15296e-06	3161	family.Peptococcaceae.id.2024.summary.txt.gz	ZYPc7J	22.0361
rs75430375	T	C	-0.147941	0.0317498	3.40849e-06	8375	family.Peptococcaceae.id.2024.summary.txt.gz	ZYPc7J	21.7117
rs12144792	T	C	0.064399	0.0141246	5.82242e-06	10718	family.Peptococcaceae.id.2024.summary.txt.gz	ZYPc7J	20.7878
rs11787651	G	A	0.128888	0.0288764	8.28975e-06	9921	family.Peptococcaceae.id.2024.summary.txt.gz	ZYPc7J	19.9224
rs61841503	A	G	0.0919658	0.0161331	9.8012e-09	15333	family.Peptostreptococcaceae.id.2042.summary.txt.gz	eCrGSN	32.4951
rs4692811	T	C	0.0642075	0.0126913	4.21123e-07	16061	family.Peptostreptococcaceae.id.2042.summary.txt.gz	eCrGSN	25.5953
rs12377846	A	C	-0.252	0.0511627	7.26254e-07	3736	family.Peptostreptococcaceae.id.2042.summary.txt.gz	eCrGSN	24.2602
rs2644627	G	C	-0.0558506	0.011224	6.33336e-07	16059	family.Peptostreptococcaceae.id.2042.summary.txt.gz	eCrGSN	24.7605
rs59987323	T	C	-0.0537078	0.011443	2.70082e-06	15584	family.Peptostreptococcaceae.id.2042.summary.txt.gz	eCrGSN	22.029
rs9573937	G	A	-0.0693637	0.0142907	1.70589e-06	16061	family.Peptostreptococcaceae.id.2042.summary.txt.gz	eCrGSN	23.5589
rs75819860	A	T	0.126264	0.0268383	2.48734e-06	11697	family.Peptostreptococcaceae.id.2042.summary.txt.gz	eCrGSN	22.1334
rs117020988	T	C	0.182411	0.0372126	1.02794e-06	6831	family.Peptostreptococcaceae.id.2042.summary.txt.gz	eCrGSN	24.0282
rs1520207	T	C	0.0525658	0.0112476	3.16548e-06	16057	family.Peptostreptococcaceae.id.2042.summary.txt.gz	eCrGSN	21.8417
rs76982728	C	T	0.124203	0.0266923	3.24058e-06	11185	family.Peptostreptococcaceae.id.2042.summary.txt.gz	eCrGSN	21.6516
rs12986312	G	T	0.0571818	0.0125947	5.76718e-06	15970	family.Peptostreptococcaceae.id.2042.summary.txt.gz	eCrGSN	20.6129
rs10805326	A	G	0.0566637	0.012276	4.03396e-06	16061	family.Peptostreptococcaceae.id.2042.summary.txt.gz	eCrGSN	21.3058
rs1467258	A	G	0.072584	0.0162321	7.89804e-06	15584	family.Peptostreptococcaceae.id.2042.summary.txt.gz	eCrGSN	19.9954
rs59865771	T	C	-0.0573764	0.0127192	7.69029e-06	16040	family.Peptostreptococcaceae.id.2042.summary.txt.gz	eCrGSN	20.3492
rs77540684	G	T	0.106725	0.0245638	8.13712e-06	13495	family.Peptostreptococcaceae.id.2042.summary.txt.gz	eCrGSN	18.8775
rs6721459	G	A	0.0509823	0.0111975	5.07756e-06	16061	family.Peptostreptococcaceae.id.2042.summary.txt.gz	eCrGSN	20.7299
rs10119172	G	C	-0.0737324	0.014259	1.32426e-07	18022	family.Porphyromonadaceae.id.943.summary.txt.gz	GDvsAs	26.7386
rs17065783	G	A	-0.059133	0.0122235	1.79351e-06	18028	family.Porphyromonadaceae.id.943.summary.txt.gz	GDvsAs	23.4028
rs6953849	G	A	0.0718149	0.0150724	2.4448e-06	18028	family.Porphyromonadaceae.id.943.summary.txt.gz	GDvsAs	22.7019
rs10858364	T	G	0.055316	0.012085	4.31063e-06	18028	family.Porphyromonadaceae.id.943.summary.txt.gz	GDvsAs	20.9512
rs12486680	C	A	0.0984639	0.0218573	4.29086e-06	17108	family.Porphyromonadaceae.id.943.summary.txt.gz	GDvsAs	20.2937
rs3111851	G	C	0.0581896	0.0121147	2.19497e-06	18024	family.Porphyromonadaceae.id.943.summary.txt.gz	GDvsAs	23.0709
rs7330827	C	T	-0.103842	0.0237355	8.04891e-06	13754	family.Porphyromonadaceae.id.943.summary.txt.gz	GDvsAs	19.1403
rs35961441	C	A	0.0915257	0.0207306	8.37393e-06	16374	family.Porphyromonadaceae.id.943.summary.txt.gz	GDvsAs	19.4923
rs10762312	A	G	-0.052368	0.0118814	8.70354e-06	18028	family.Porphyromonadaceae.id.943.summary.txt.gz	GDvsAs	19.4265
rs35233670	C	T	-0.0473576	0.010602	7.90987e-06	18024	family.Porphyromonadaceae.id.943.summary.txt.gz	GDvsAs	19.9529
rs864093	C	A	-0.0527939	0.0117499	9.598e-06	18027	family.Porphyromonadaceae.id.943.summary.txt.gz	GDvsAs	20.1882
rs1980561	G	A	-0.0485289	0.0109284	8.94542e-06	18028	family.Porphyromonadaceae.id.943.summary.txt.gz	GDvsAs	19.7192
rs9958960	A	G	-0.0914807	0.0173611	1.06324e-07	14061	family.Prevotellaceae.id.960.summary.txt.gz	3JU3Bw	27.7653
rs4493272	C	T	-0.0604992	0.0118027	3.02312e-07	14867	family.Prevotellaceae.id.960.summary.txt.gz	3JU3Bw	26.2745
rs3860225	G	A	0.083936	0.0167936	5.49682e-07	14871	family.Prevotellaceae.id.960.summary.txt.gz	3JU3Bw	24.9809
rs912860	A	G	-0.229046	0.0483124	9.2992e-07	3479	family.Prevotellaceae.id.960.summary.txt.gz	3JU3Bw	22.4765
rs12118202	C	T	-0.0751986	0.0147265	5.54234e-07	14869	family.Prevotellaceae.id.960.summary.txt.gz	3JU3Bw	26.0747
rs2206482	G	T	-0.0569105	0.0117486	1.30377e-06	14808	family.Prevotellaceae.id.960.summary.txt.gz	3JU3Bw	23.4644
rs9586501	A	G	0.0592681	0.0127329	2.58988e-06	14868	family.Prevotellaceae.id.960.summary.txt.gz	3JU3Bw	21.6663
rs12057990	T	C	0.0589878	0.0132268	8.9748e-06	14867	family.Prevotellaceae.id.960.summary.txt.gz	3JU3Bw	19.889
rs148376875	G	T	0.084515	0.0179163	2.08029e-06	14289	family.Prevotellaceae.id.960.summary.txt.gz	3JU3Bw	22.2521
rs4685827	C	T	-0.0679529	0.0145407	2.77192e-06	14867	family.Prevotellaceae.id.960.summary.txt.gz	3JU3Bw	21.8396
rs10131942	G	C	0.0701212	0.0158326	8.60821e-06	14871	family.Prevotellaceae.id.960.summary.txt.gz	3JU3Bw	19.6152
rs34660375	G	A	-0.0805894	0.0178291	7.40327e-06	14289	family.Prevotellaceae.id.960.summary.txt.gz	3JU3Bw	20.4313
rs7252711	G	A	-0.0740876	0.0161926	5.56586e-06	14540	family.Prevotellaceae.id.960.summary.txt.gz	3JU3Bw	20.9343
rs3758087	C	T	0.0564199	0.0124655	8.60581e-06	14871	family.Prevotellaceae.id.960.summary.txt.gz	3JU3Bw	20.4854
rs34071565	A	T	-0.1567	0.0347882	5.60147e-06	8136	family.Prevotellaceae.id.960.summary.txt.gz	3JU3Bw	20.2896
rs13069367	C	A	-0.0539768	0.0119687	7.39489e-06	14860	family.Prevotellaceae.id.960.summary.txt.gz	3JU3Bw	20.3384
rs7975087	A	C	-0.0601448	0.0135454	7.59459e-06	14871	family.Prevotellaceae.id.960.summary.txt.gz	3JU3Bw	19.7157
rs2278540	A	G	0.0554249	0.0123265	8.43592e-06	14847	family.Prevotellaceae.id.960.summary.txt.gz	3JU3Bw	20.2177
rs9813022	G	A	-0.0842444	0.0163583	2.53124e-07	8498	family.Rhodospirillaceae.id.2717.summary.txt.gz	SBrBjL	26.5219
rs3754624	T	C	0.0971389	0.0200064	1.7148e-06	8496	family.Rhodospirillaceae.id.2717.summary.txt.gz	SBrBjL	23.5748
rs55876211	T	C	-0.0911851	0.0196395	2.86679e-06	8494	family.Rhodospirillaceae.id.2717.summary.txt.gz	SBrBjL	21.5569
rs76784716	G	A	0.136049	0.0285767	1.48988e-06	8498	family.Rhodospirillaceae.id.2717.summary.txt.gz	SBrBjL	22.6656
rs4278423	C	T	0.107529	0.0235725	3.12021e-06	8501	family.Rhodospirillaceae.id.2717.summary.txt.gz	SBrBjL	20.8086
rs1549633	C	A	0.0999312	0.0218634	4.70392e-06	8010	family.Rhodospirillaceae.id.2717.summary.txt.gz	SBrBjL	20.8914
rs11591293	T	G	0.0743184	0.0158724	2.67148e-06	8500	family.Rhodospirillaceae.id.2717.summary.txt.gz	SBrBjL	21.9233
rs74354280	T	C	-0.0911896	0.0204907	6.67295e-06	8501	family.Rhodospirillaceae.id.2717.summary.txt.gz	SBrBjL	19.8051
rs61933850	A	G	0.164808	0.0360647	7.22582e-06	6830	family.Rhodospirillaceae.id.2717.summary.txt.gz	SBrBjL	20.8831
rs7001029	T	C	0.117366	0.0261324	5.3475e-06	8044	family.Rhodospirillaceae.id.2717.summary.txt.gz	SBrBjL	20.1708
rs1035406	A	G	-0.11354	0.0250863	5.84451e-06	8483	family.Rhodospirillaceae.id.2717.summary.txt.gz	SBrBjL	20.4845
rs72714493	G	A	0.0816858	0.0180791	7.34924e-06	8497	family.Rhodospirillaceae.id.2717.summary.txt.gz	SBrBjL	20.4145
rs12977163	C	G	0.0730951	0.0163491	7.62595e-06	8044	family.Rhodospirillaceae.id.2717.summary.txt.gz	SBrBjL	19.989
rs13336560	T	C	-0.0701719	0.0158061	9.17333e-06	8010	family.Rhodospirillaceae.id.2717.summary.txt.gz	SBrBjL	19.7095
rs4822789	C	G	0.0734321	0.0160521	7.00522e-06	8492	family.Rhodospirillaceae.id.2717.summary.txt.gz	SBrBjL	20.927
rs6679026	C	T	0.111984	0.0251088	9.94679e-06	8497	family.Rhodospirillaceae.id.2717.summary.txt.gz	SBrBjL	19.8911
rs1923415	G	A	-0.0999238	0.0227326	9.63701e-06	8501	family.Rhodospirillaceae.id.2717.summary.txt.gz	SBrBjL	19.3215
rs9603208	T	G	0.0821173	0.0159596	1.91801e-07	17680	family.Rikenellaceae.id.967.summary.txt.gz	x2NHl2	26.4745
rs1939881	A	G	-0.105589	0.0206213	5.64373e-07	17434	family.Rikenellaceae.id.967.summary.txt.gz	x2NHl2	26.2187
rs67705352	G	T	-0.0549688	0.0110534	6.57556e-07	17676	family.Rikenellaceae.id.967.summary.txt.gz	x2NHl2	24.731
rs4264350	C	T	-0.0526393	0.0108555	1.34832e-06	17668	family.Rikenellaceae.id.967.summary.txt.gz	x2NHl2	23.5137
rs62532512	A	C	-0.0504257	0.0107399	2.76426e-06	17672	family.Rikenellaceae.id.967.summary.txt.gz	x2NHl2	22.0445
rs67281112	C	G	0.0635814	0.0137451	3.63475e-06	17199	family.Rikenellaceae.id.967.summary.txt.gz	x2NHl2	21.3975
rs6837275	G	A	0.0570355	0.011887	1.447e-06	17199	family.Rikenellaceae.id.967.summary.txt.gz	x2NHl2	23.0222
rs9578457	A	G	-0.141478	0.0315848	3.99449e-06	9400	family.Rikenellaceae.id.967.summary.txt.gz	x2NHl2	20.0643
rs2833282	A	G	0.0711137	0.0156966	4.31106e-06	17680	family.Rikenellaceae.id.967.summary.txt.gz	x2NHl2	20.5256
rs77885767	T	C	-0.156209	0.0336482	2.84694e-06	8478	family.Rikenellaceae.id.967.summary.txt.gz	x2NHl2	21.5521
rs59663348	A	G	0.0570915	0.0125048	6.12244e-06	17678	family.Rikenellaceae.id.967.summary.txt.gz	x2NHl2	20.8446
rs8130320	G	A	-0.048924	0.0106843	4.72745e-06	17680	family.Rikenellaceae.id.967.summary.txt.gz	x2NHl2	20.9676
rs74474130	G	T	0.137747	0.0295688	3.61378e-06	11055	family.Rikenellaceae.id.967.summary.txt.gz	x2NHl2	21.702
rs7242694	T	C	-0.0618674	0.0134882	5.80709e-06	17199	family.Rikenellaceae.id.967.summary.txt.gz	x2NHl2	21.0385
rs36021379	G	A	-0.0656005	0.0144903	7.1952e-06	17199	family.Rikenellaceae.id.967.summary.txt.gz	x2NHl2	20.4956
rs10217435	T	C	-0.0883756	0.0197506	6.5076e-06	17679	family.Rikenellaceae.id.967.summary.txt.gz	x2NHl2	20.0218
rs2447496	A	G	-0.0549203	0.0121904	6.0861e-06	17199	family.Rikenellaceae.id.967.summary.txt.gz	x2NHl2	20.2968
rs35909684	C	A	-0.0850181	0.0191539	7.09826e-06	17565	family.Rikenellaceae.id.967.summary.txt.gz	x2NHl2	19.7019
rs4783173	G	C	0.0481514	0.0110006	7.0641e-06	17086	family.Rikenellaceae.id.967.summary.txt.gz	x2NHl2	19.1596
rs7832304	G	T	-0.0724262	0.016063	8.70919e-06	16912	family.Rikenellaceae.id.967.summary.txt.gz	x2NHl2	20.33
rs10832801	C	A	-0.0534763	0.0122666	7.50417e-06	17199	family.Rikenellaceae.id.967.summary.txt.gz	x2NHl2	19.0052
rs9389714	T	C	-0.0636841	0.0143416	8.79066e-06	17680	family.Rikenellaceae.id.967.summary.txt.gz	x2NHl2	19.7183
rs6744030	T	C	0.0696747	0.0157103	9.31514e-06	17564	family.Rikenellaceae.id.967.summary.txt.gz	x2NHl2	19.6689
rs55793120	C	T	0.13822	0.0266152	1.44338e-07	12405	family.Ruminococcaceae.id.2050.summary.txt.gz	yWL5PF	26.9701
rs2113833	C	T	0.169146	0.0355009	1.14466e-06	4140	family.Ruminococcaceae.id.2050.summary.txt.gz	yWL5PF	22.701
rs17376049	C	T	0.0848534	0.0172114	7.29619e-07	18333	family.Ruminococcaceae.id.2050.summary.txt.gz	yWL5PF	24.3056
rs56199908	C	T	-0.199327	0.0410444	1.66414e-06	5618	family.Ruminococcaceae.id.2050.summary.txt.gz	yWL5PF	23.5843
rs10093275	T	C	0.0534595	0.011677	5.35228e-06	18335	family.Ruminococcaceae.id.2050.summary.txt.gz	yWL5PF	20.9599
rs76724913	G	T	0.0901053	0.0203104	9.60494e-06	17516	family.Ruminococcaceae.id.2050.summary.txt.gz	yWL5PF	19.6817
rs1612733	C	T	0.108708	0.0238006	4.22436e-06	15016	family.Ruminococcaceae.id.2050.summary.txt.gz	yWL5PF	20.8617
rs2426816	A	T	-0.0480152	0.0106011	6.04464e-06	17774	family.Ruminococcaceae.id.2050.summary.txt.gz	yWL5PF	20.5142
rs3009418	A	C	0.0927607	0.0210123	8.69024e-06	16407	family.Ruminococcaceae.id.2050.summary.txt.gz	yWL5PF	19.4886
rs10166469	C	T	-0.053336	0.0120209	8.5216e-06	18314	family.Ruminococcaceae.id.2050.summary.txt.gz	yWL5PF	19.6864
rs1158100	G	A	-0.0490539	0.0109865	8.60858e-06	18333	family.Ruminococcaceae.id.2050.summary.txt.gz	yWL5PF	19.9356
rs499272	C	G	0.0706431	0.016046	9.29359e-06	17854	family.Ruminococcaceae.id.2050.summary.txt.gz	yWL5PF	19.3823
rs11110281	C	T	-0.130554	0.0225943	1.40137e-08	15316	family.Streptococcaceae.id.1850.summary.txt.gz	jdV3bm	33.3874
rs2952251	G	A	-0.0639298	0.0126525	3.72237e-07	16612	family.Streptococcaceae.id.1850.summary.txt.gz	jdV3bm	25.5303
rs4968759	G	A	-0.0544035	0.0111271	8.91881e-07	16624	family.Streptococcaceae.id.1850.summary.txt.gz	jdV3bm	23.9049
rs395407	C	G	-0.0826855	0.0172536	1.3256e-06	16088	family.Streptococcaceae.id.1850.summary.txt.gz	jdV3bm	22.9667
rs35344081	A	G	0.0609349	0.0129703	2.63845e-06	16624	family.Streptococcaceae.id.1850.summary.txt.gz	jdV3bm	22.0714
rs2370083	T	G	-0.0842751	0.0184509	4.25666e-06	16516	family.Streptococcaceae.id.1850.summary.txt.gz	jdV3bm	20.8623
rs77558518	G	A	-0.104239	0.022806	3.72194e-06	15161	family.Streptococcaceae.id.1850.summary.txt.gz	jdV3bm	20.891
rs76717940	A	T	0.150606	0.0334079	3.08935e-06	7720	family.Streptococcaceae.id.1850.summary.txt.gz	jdV3bm	20.3228
rs10028567	T	C	-0.0934027	0.0190343	3.72497e-06	16549	family.Streptococcaceae.id.1850.summary.txt.gz	jdV3bm	24.0792
rs72739637	G	A	0.0927983	0.0192021	1.82163e-06	15111	family.Streptococcaceae.id.1850.summary.txt.gz	jdV3bm	23.3552
rs16950051	G	A	0.107008	0.0236973	5.33808e-06	14431	family.Streptococcaceae.id.1850.summary.txt.gz	jdV3bm	20.3907
rs77968078	A	G	-0.0993013	0.0224788	7.9334e-06	15519	family.Streptococcaceae.id.1850.summary.txt.gz	jdV3bm	19.5149
rs28718126	G	A	0.109069	0.0246868	9.41035e-06	13529	family.Streptococcaceae.id.1850.summary.txt.gz	jdV3bm	19.5198
rs7916711	G	A	0.0959639	0.021545	6.32732e-06	15515	family.Streptococcaceae.id.1850.summary.txt.gz	jdV3bm	19.8391
rs957755	G	T	-0.0642449	0.0142702	7.4151e-06	16627	family.Streptococcaceae.id.1850.summary.txt.gz	jdV3bm	20.2682
rs6806351	C	T	-0.0619209	0.0135744	6.93793e-06	16198	family.Streptococcaceae.id.1850.summary.txt.gz	jdV3bm	20.8082
rs9903102	A	C	-0.0693015	0.0154096	4.91806e-06	16623	family.Streptococcaceae.id.1850.summary.txt.gz	jdV3bm	20.2256
rs57646748	A	G	-0.088021	0.019876	7.88359e-06	16160	family.Streptococcaceae.id.1850.summary.txt.gz	jdV3bm	19.6117
rs6563952	C	G	0.0801931	0.0178576	8.70591e-06	16627	family.Streptococcaceae.id.1850.summary.txt.gz	jdV3bm	20.1664
rs9864379	C	T	-0.160521	0.0292752	4.65873e-08	5768	family.unknownfamily.id.1000001214.summary.txt.gz	t2Qq6g	30.0653
rs11150282	C	T	0.098235	0.0197127	7.36053e-07	5864	family.unknownfamily.id.1000001214.summary.txt.gz	t2Qq6g	24.8337
rs16851659	C	G	-0.0895168	0.0186555	1.27024e-06	5875	family.unknownfamily.id.1000001214.summary.txt.gz	t2Qq6g	23.0247
rs4129395	A	G	0.0904264	0.0185253	1.21742e-06	5878	family.unknownfamily.id.1000001214.summary.txt.gz	t2Qq6g	23.8264
rs1221147	A	T	0.126305	0.0279161	4.8596e-06	5759	family.unknownfamily.id.1000001214.summary.txt.gz	t2Qq6g	20.4706
rs79790072	C	T	0.226103	0.0488017	3.5381e-06	4104	family.unknownfamily.id.1000001214.summary.txt.gz	t2Qq6g	21.4655
rs73074665	T	A	0.164631	0.0356037	3.6238e-06	5749	family.unknownfamily.id.1000001214.summary.txt.gz	t2Qq6g	21.3813
rs113884518	C	T	-0.20591	0.0455376	7.73987e-06	4434	family.unknownfamily.id.1000001214.summary.txt.gz	t2Qq6g	20.4463
rs789069	C	A	-0.10413	0.0234459	6.50003e-06	5870	family.unknownfamily.id.1000001214.summary.txt.gz	t2Qq6g	19.725
rs367480	A	G	-0.0841649	0.0185948	7.52418e-06	5878	family.unknownfamily.id.1000001214.summary.txt.gz	t2Qq6g	20.4871
rs8028558	G	A	0.08346	0.0188504	9.78236e-06	5875	family.unknownfamily.id.1000001214.summary.txt.gz	t2Qq6g	19.6027
rs28678345	C	T	0.213083	0.0471377	8.05953e-06	4315	family.unknownfamily.id.1000001214.summary.txt.gz	t2Qq6g	20.4344
rs74603314	C	T	0.230767	0.0489701	2.27641e-06	4033	family.unknownfamily.id.1000005471.summary.txt.gz	YwPIlb	22.2068
rs76373661	A	G	0.0908218	0.0202986	5.15941e-06	10359	family.unknownfamily.id.1000005471.summary.txt.gz	YwPIlb	20.0193
rs17235252	C	T	-0.122002	0.0255463	2.15879e-06	9531	family.unknownfamily.id.1000005471.summary.txt.gz	YwPIlb	22.8076
rs638542	A	G	-0.070592	0.0157049	5.17285e-06	9970	family.unknownfamily.id.1000005471.summary.txt.gz	YwPIlb	20.2041
rs62188991	C	G	-0.110864	0.0241355	5.26703e-06	9531	family.unknownfamily.id.1000005471.summary.txt.gz	YwPIlb	21.0993
rs949341	A	G	0.0656602	0.0147216	7.73282e-06	10355	family.unknownfamily.id.1000005471.summary.txt.gz	YwPIlb	19.8926
rs13100746	T	C	0.0638979	0.0142685	7.28846e-06	10359	family.unknownfamily.id.1000005471.summary.txt.gz	YwPIlb	20.0546
rs515984	C	T	-0.0875451	0.0190685	6.61366e-06	10359	family.unknownfamily.id.1000005471.summary.txt.gz	YwPIlb	21.078
rs7706512	A	G	0.0657351	0.0138979	2.27207e-06	10359	family.unknownfamily.id.1000005471.summary.txt.gz	YwPIlb	22.3715
rs11779863	A	G	-0.0772768	0.0172171	6.68845e-06	10353	family.unknownfamily.id.1000005471.summary.txt.gz	YwPIlb	20.1456
rs7801843	G	A	-0.0869495	0.0194509	9.46882e-06	10359	family.unknownfamily.id.1000005471.summary.txt.gz	YwPIlb	19.9826
rs10071529	C	G	0.125105	0.0278674	8.64406e-06	10147	family.unknownfamily.id.1000005471.summary.txt.gz	YwPIlb	20.1536
rs739151	G	C	0.0652659	0.0139773	3.09287e-06	10337	family.unknownfamily.id.1000005471.summary.txt.gz	YwPIlb	21.8035
rs114184530	C	T	-0.154545	0.0339992	7.87502e-06	7196	family.unknownfamily.id.1000005471.summary.txt.gz	YwPIlb	20.6619
rs12566890	G	T	-0.103134	0.0241775	8.11201e-06	10339	family.unknownfamily.id.1000005471.summary.txt.gz	YwPIlb	18.1961
rs3932485	T	C	0.0626209	0.0141623	9.92857e-06	10359	family.unknownfamily.id.1000005471.summary.txt.gz	YwPIlb	19.551
rs7853673	A	G	-0.0624389	0.0139833	6.7325e-06	10359	family.unknownfamily.id.1000005471.summary.txt.gz	YwPIlb	19.9386
rs60583455	C	T	0.108934	0.021177	2.59578e-07	4773	family.unknownfamily.id.1000006161.summary.txt.gz	gAstl4	26.4604
rs2172426	T	C	-0.10212	0.0198947	3.17425e-07	5099	family.unknownfamily.id.1000006161.summary.txt.gz	gAstl4	26.348
rs11251024	A	G	0.104201	0.0206737	6.62801e-07	5107	family.unknownfamily.id.1000006161.summary.txt.gz	gAstl4	25.4043
rs13219468	C	G	0.115344	0.0236958	1.40637e-06	5104	family.unknownfamily.id.1000006161.summary.txt.gz	gAstl4	23.6944
rs267959	G	A	0.0988612	0.0209676	2.61993e-06	5107	family.unknownfamily.id.1000006161.summary.txt.gz	gAstl4	22.2308
rs11606187	G	A	-0.154539	0.0326288	3.30586e-06	5102	family.unknownfamily.id.1000006161.summary.txt.gz	gAstl4	22.4324
rs7911787	T	G	-0.223071	0.0470232	3.38824e-06	3879	family.unknownfamily.id.1000006161.summary.txt.gz	gAstl4	22.504
rs72671304	C	T	0.172322	0.0370028	3.79578e-06	4887	family.unknownfamily.id.1000006161.summary.txt.gz	gAstl4	21.6876
rs13385922	C	T	0.0929494	0.0201348	3.96829e-06	5106	family.unknownfamily.id.1000006161.summary.txt.gz	gAstl4	21.3107
rs4383094	C	T	0.149188	0.0320662	4.28134e-06	5091	family.unknownfamily.id.1000006161.summary.txt.gz	gAstl4	21.6457
rs55921101	T	A	-0.109245	0.0236201	4.32139e-06	5105	family.unknownfamily.id.1000006161.summary.txt.gz	gAstl4	21.3916
rs12358808	T	G	-0.119662	0.0255597	5.30782e-06	5107	family.unknownfamily.id.1000006161.summary.txt.gz	gAstl4	21.918
rs9542068	C	T	0.0990709	0.0218149	6.52339e-06	5107	family.unknownfamily.id.1000006161.summary.txt.gz	gAstl4	20.6246
rs2930903	G	C	0.0908335	0.0209434	6.8435e-06	4789	family.unknownfamily.id.1000006161.summary.txt.gz	gAstl4	18.8104
rs60775321	C	T	-0.0962425	0.0213842	7.1046e-06	5101	family.unknownfamily.id.1000006161.summary.txt.gz	gAstl4	20.2558
rs8126061	C	T	-0.159135	0.0351904	7.36334e-06	5089	family.unknownfamily.id.1000006161.summary.txt.gz	gAstl4	20.4496
rs166849	A	G	0.0911053	0.0202239	7.73898e-06	5107	family.unknownfamily.id.1000006161.summary.txt.gz	gAstl4	20.2934
rs80270230	C	G	0.176113	0.0393214	8.40763e-06	4261	family.unknownfamily.id.1000006161.summary.txt.gz	gAstl4	20.0597
rs12741784	T	C	-0.0621452	0.0119266	1.28494e-07	15867	family.Veillonellaceae.id.2172.summary.txt.gz	hgQRMQ	27.1507
rs79535861	C	A	0.100666	0.0207016	1.57687e-06	15061	family.Veillonellaceae.id.2172.summary.txt.gz	hgQRMQ	23.6462
rs111810795	T	C	-0.0867108	0.0180573	1.72927e-06	15605	family.Veillonellaceae.id.2172.summary.txt.gz	hgQRMQ	23.0589
rs12186441	A	G	0.208096	0.0453999	4.52857e-06	5236	family.Veillonellaceae.id.2172.summary.txt.gz	hgQRMQ	21.0096
rs4797169	C	T	0.0587799	0.0128297	4.49346e-06	15974	family.Veillonellaceae.id.2172.summary.txt.gz	hgQRMQ	20.9907
rs12668619	G	A	0.055301	0.0117654	2.57364e-06	15971	family.Veillonellaceae.id.2172.summary.txt.gz	hgQRMQ	22.093
rs2175069	G	A	-0.0526752	0.0114886	4.63558e-06	15976	family.Veillonellaceae.id.2172.summary.txt.gz	hgQRMQ	21.0221
rs1442060	A	G	-0.0514024	0.0112125	4.50675e-06	15976	family.Veillonellaceae.id.2172.summary.txt.gz	hgQRMQ	21.0168
rs1447205	C	G	-0.0520689	0.0115656	7.34899e-06	15971	family.Veillonellaceae.id.2172.summary.txt.gz	hgQRMQ	20.2685
rs114889439	G	A	-0.253809	0.0539169	6.19028e-06	3268	family.Veillonellaceae.id.2172.summary.txt.gz	hgQRMQ	22.1597
rs4461038	G	A	-0.0554965	0.0119467	3.73474e-06	15973	family.Veillonellaceae.id.2172.summary.txt.gz	hgQRMQ	21.5791
rs6909981	T	C	-0.0638697	0.0141765	5.47618e-06	15976	family.Veillonellaceae.id.2172.summary.txt.gz	hgQRMQ	20.2979
rs2561116	G	T	-0.083617	0.0187159	7.88518e-06	15976	family.Veillonellaceae.id.2172.summary.txt.gz	hgQRMQ	19.9603
rs61264131	C	A	0.202367	0.0464388	6.74544e-06	3075	family.Veillonellaceae.id.2172.summary.txt.gz	hgQRMQ	18.9897
rs9345168	A	C	0.0509102	0.0113253	8.48887e-06	15976	family.Veillonellaceae.id.2172.summary.txt.gz	hgQRMQ	20.2074
rs11700976	A	C	0.0503337	0.0113763	9.25376e-06	15971	family.Veillonellaceae.id.2172.summary.txt.gz	hgQRMQ	19.5756
rs6692542	G	A	0.0534397	0.0118254	8.67975e-06	15976	family.Veillonellaceae.id.2172.summary.txt.gz	hgQRMQ	20.422
rs2585520	T	G	-0.0904972	0.0200428	5.26922e-06	15501	family.Veillonellaceae.id.2172.summary.txt.gz	hgQRMQ	20.387
rs75768969	G	C	-0.0703773	0.0156855	7.19233e-06	15975	family.Veillonellaceae.id.2172.summary.txt.gz	hgQRMQ	20.1312
rs1693340	C	T	0.0818934	0.018245	9.25271e-06	15058	family.Veillonellaceae.id.2172.summary.txt.gz	hgQRMQ	20.147
rs4263802	A	G	0.050942	0.0114921	7.45003e-06	15976	family.Veillonellaceae.id.2172.summary.txt.gz	hgQRMQ	19.6495
rs11729256	C	T	0.0749798	0.0150177	6.7309e-07	11861	family.Verrucomicrobiaceae.id.4036.summary.txt.gz	WM3B6J	24.9277
rs4936098	G	A	0.0648691	0.0135928	1.12929e-06	11858	family.Verrucomicrobiaceae.id.4036.summary.txt.gz	WM3B6J	22.7749
rs9349825	G	A	-0.0704354	0.0147128	2.51287e-06	11858	family.Verrucomicrobiaceae.id.4036.summary.txt.gz	WM3B6J	22.9188
rs74542928	C	T	0.112124	0.0236422	1.64613e-06	11216	family.Verrucomicrobiaceae.id.4036.summary.txt.gz	WM3B6J	22.4917
rs3995795	T	C	0.064218	0.0140994	5.02531e-06	11690	family.Verrucomicrobiaceae.id.4036.summary.txt.gz	WM3B6J	20.7449
rs2602429	T	C	0.0745516	0.0156195	2.69939e-06	11690	family.Verrucomicrobiaceae.id.4036.summary.txt.gz	WM3B6J	22.7814
rs4242783	A	G	0.0687992	0.0147694	2.75444e-06	11690	family.Verrucomicrobiaceae.id.4036.summary.txt.gz	WM3B6J	21.6992
rs11184341	C	G	0.0655301	0.014223	4.13844e-06	11864	family.Verrucomicrobiaceae.id.4036.summary.txt.gz	WM3B6J	21.2274
rs61779207	A	G	-0.0758811	0.0167762	6.63029e-06	11591	family.Verrucomicrobiaceae.id.4036.summary.txt.gz	WM3B6J	20.4588
rs117107102	G	A	0.204683	0.0431573	2.91821e-06	4975	family.Verrucomicrobiaceae.id.4036.summary.txt.gz	WM3B6J	22.4934
rs12908520	A	G	0.0619104	0.0130946	2.15138e-06	11863	family.Verrucomicrobiaceae.id.4036.summary.txt.gz	WM3B6J	22.3533
rs111862613	C	T	0.0907065	0.0196746	3.73127e-06	11621	family.Verrucomicrobiaceae.id.4036.summary.txt.gz	WM3B6J	21.2551
rs941682	A	G	-0.0631526	0.0143767	9.58114e-06	11809	family.Verrucomicrobiaceae.id.4036.summary.txt.gz	WM3B6J	19.2958
rs4396289	T	C	-0.152918	0.0288525	1.53782e-07	3913	family.Victivallaceae.id.2255.summary.txt.gz	iIezq2	28.0897
rs2944282	C	T	-0.124197	0.0257026	1.56601e-06	3555	family.Victivallaceae.id.2255.summary.txt.gz	iIezq2	23.3489
rs11764871	T	G	0.127099	0.025656	7.49289e-07	3909	family.Victivallaceae.id.2255.summary.txt.gz	iIezq2	24.5418
rs6545794	G	A	-0.197786	0.0410495	5.97005e-07	3916	family.Victivallaceae.id.2255.summary.txt.gz	iIezq2	23.2152
rs1603450	C	T	-0.144369	0.0299873	2.27954e-06	3917	family.Victivallaceae.id.2255.summary.txt.gz	iIezq2	23.1779
rs2546105	T	A	0.126643	0.0257111	1.02501e-06	3917	family.Victivallaceae.id.2255.summary.txt.gz	iIezq2	24.262
rs62570196	T	C	-0.246101	0.0483077	2.69852e-07	3091	family.Victivallaceae.id.2255.summary.txt.gz	iIezq2	25.9535
rs7077363	A	G	0.148942	0.0318366	2.83376e-06	3912	family.Victivallaceae.id.2255.summary.txt.gz	iIezq2	21.8868
rs67832247	T	C	-0.123489	0.0266695	3.23801e-06	3555	family.Victivallaceae.id.2255.summary.txt.gz	iIezq2	21.4401
rs34962571	C	A	-0.186945	0.0418412	6.24824e-06	3237	family.Victivallaceae.id.2255.summary.txt.gz	iIezq2	19.9628
rs7860510	C	G	0.164855	0.0375128	9.60089e-06	3912	family.Victivallaceae.id.2255.summary.txt.gz	iIezq2	19.3129
rs7627405	T	C	-0.134158	0.0301427	8.1942e-06	3555	family.Victivallaceae.id.2255.summary.txt.gz	iIezq2	19.8092
rs61702987	C	T	0.145501	0.0300007	3.07921e-06	3906	family.Victivallaceae.id.2255.summary.txt.gz	iIezq2	23.5218
rs7314815	A	G	0.101088	0.0225594	6.40086e-06	3912	family.Victivallaceae.id.2255.summary.txt.gz	iIezq2	20.0791
rs11671100	C	A	-0.160034	0.0349472	4.08042e-06	3331	family.Victivallaceae.id.2255.summary.txt.gz	iIezq2	20.9701
rs6890185	C	T	0.113424	0.0233137	1.12244e-06	4166	genus..Clostridiuminnocuumgroup.id.14397.summary.txt.gz	Uqt9lk	23.6692
rs61267978	C	T	0.14708	0.0320875	5.58513e-06	4165	genus..Clostridiuminnocuumgroup.id.14397.summary.txt.gz	Uqt9lk	21.0103
rs1948423	A	T	-0.108859	0.023425	3.4941e-06	4165	genus..Clostridiuminnocuumgroup.id.14397.summary.txt.gz	Uqt9lk	21.5959
rs6577484	A	G	0.160425	0.0360857	8.40602e-06	3858	genus..Clostridiuminnocuumgroup.id.14397.summary.txt.gz	Uqt9lk	19.7639
rs10074000	C	T	-0.102648	0.0227508	6.99943e-06	4048	genus..Clostridiuminnocuumgroup.id.14397.summary.txt.gz	Uqt9lk	20.3567
rs1942371	A	G	-0.157938	0.034187	4.06337e-06	3971	genus..Clostridiuminnocuumgroup.id.14397.summary.txt.gz	Uqt9lk	21.3428
rs40656	T	C	0.142664	0.0311021	8.6152e-06	4048	genus..Clostridiuminnocuumgroup.id.14397.summary.txt.gz	Uqt9lk	21.0403
rs71564433	A	T	-0.126746	0.0274657	7.8001e-06	4164	genus..Clostridiuminnocuumgroup.id.14397.summary.txt.gz	Uqt9lk	21.2955
rs77845139	G	A	-0.114993	0.0257186	8.40622e-06	4048	genus..Clostridiuminnocuumgroup.id.14397.summary.txt.gz	Uqt9lk	19.9916
rs10506058	G	A	0.0997048	0.0221926	8.92443e-06	4163	genus..Clostridiuminnocuumgroup.id.14397.summary.txt.gz	Uqt9lk	20.1844
rs4869133	A	G	-0.180591	0.0409505	7.24455e-06	3735	genus..Clostridiuminnocuumgroup.id.14397.summary.txt.gz	Uqt9lk	19.4478
rs112617308	C	T	-0.170873	0.0362844	2.38033e-06	4001	genus..Eubacteriumbrachygroup.id.11296.summary.txt.gz	2G8gdg	22.1773
rs9613196	A	T	-0.238718	0.0528561	4.98786e-06	3004	genus..Eubacteriumbrachygroup.id.11296.summary.txt.gz	2G8gdg	20.3977
rs62348779	C	T	-0.201481	0.043286	3.78122e-06	3827	genus..Eubacteriumbrachygroup.id.11296.summary.txt.gz	2G8gdg	21.6656
rs2913110	T	C	0.105143	0.022942	4.55806e-06	4001	genus..Eubacteriumbrachygroup.id.11296.summary.txt.gz	2G8gdg	21.0039
rs4862235	A	G	0.104806	0.0225751	3.73143e-06	4000	genus..Eubacteriumbrachygroup.id.11296.summary.txt.gz	2G8gdg	21.5533
rs12151423	G	A	0.101329	0.0227324	9.2705e-06	3854	genus..Eubacteriumbrachygroup.id.11296.summary.txt.gz	2G8gdg	19.8688
rs73199919	C	T	-0.236717	0.0531335	8.15524e-06	3008	genus..Eubacteriumbrachygroup.id.11296.summary.txt.gz	2G8gdg	19.8482
rs6591893	A	G	0.108225	0.0240319	7.34344e-06	3999	genus..Eubacteriumbrachygroup.id.11296.summary.txt.gz	2G8gdg	20.2807
rs720439	G	A	-0.111927	0.0251252	7.02827e-06	4001	genus..Eubacteriumbrachygroup.id.11296.summary.txt.gz	2G8gdg	19.8449
rs13139592	C	T	-0.145997	0.0327192	7.96753e-06	3842	genus..Eubacteriumbrachygroup.id.11296.summary.txt.gz	2G8gdg	19.9104
rs1384962	G	A	0.120888	0.0266264	6.99292e-06	4001	genus..Eubacteriumbrachygroup.id.11296.summary.txt.gz	2G8gdg	20.6131
rs17159861	T	C	0.0962228	0.0168388	1.03787e-08	17380	genus..Eubacteriumcoprostanoligenesgroup.id.11375.summary.txt.gz	igdIP5	32.6537
rs9648214	C	T	-0.0828719	0.016431	2.5203e-07	17379	genus..Eubacteriumcoprostanoligenesgroup.id.11375.summary.txt.gz	igdIP5	25.4383
rs115325767	C	G	0.0783322	0.0174719	2.62197e-06	16555	genus..Eubacteriumcoprostanoligenesgroup.id.11375.summary.txt.gz	igdIP5	20.1002
rs12906958	T	C	-0.0533159	0.0115935	4.34803e-06	17380	genus..Eubacteriumcoprostanoligenesgroup.id.11375.summary.txt.gz	igdIP5	21.1488
rs4076415	G	T	0.0515152	0.0110294	1.98974e-06	16960	genus..Eubacteriumcoprostanoligenesgroup.id.11375.summary.txt.gz	igdIP5	21.8155
rs6762473	A	C	0.0521584	0.0112353	4.26113e-06	17377	genus..Eubacteriumcoprostanoligenesgroup.id.11375.summary.txt.gz	igdIP5	21.5517
rs73109678	A	G	-0.0796956	0.0172275	3.66339e-06	17379	genus..Eubacteriumcoprostanoligenesgroup.id.11375.summary.txt.gz	igdIP5	21.4005
rs10444197	G	A	-0.0505823	0.0113455	5.98464e-06	17380	genus..Eubacteriumcoprostanoligenesgroup.id.11375.summary.txt.gz	igdIP5	19.8768
rs2644213	A	G	0.0538845	0.0121245	9.85638e-06	17380	genus..Eubacteriumcoprostanoligenesgroup.id.11375.summary.txt.gz	igdIP5	19.7517
rs11720857	T	C	0.0630776	0.0144485	9.26255e-06	16960	genus..Eubacteriumcoprostanoligenesgroup.id.11375.summary.txt.gz	igdIP5	19.0592
rs4717831	T	A	0.0786783	0.0174038	9.17719e-06	16854	genus..Eubacteriumcoprostanoligenesgroup.id.11375.summary.txt.gz	igdIP5	20.4372
rs62024432	T	C	-0.0769698	0.0172101	7.50207e-06	17271	genus..Eubacteriumcoprostanoligenesgroup.id.11375.summary.txt.gz	igdIP5	20.0019
rs76898927	A	G	0.123055	0.0266375	4.78979e-06	12197	genus..Eubacteriumcoprostanoligenesgroup.id.11375.summary.txt.gz	igdIP5	21.3409
rs11052069	C	T	0.0477832	0.0107833	9.37949e-06	17380	genus..Eubacteriumcoprostanoligenesgroup.id.11375.summary.txt.gz	igdIP5	19.6356
rs79895140	C	T	-0.0641017	0.0141153	8.61816e-06	16139	genus..Eubacteriumcoprostanoligenesgroup.id.11375.summary.txt.gz	igdIP5	20.6234
rs4583233	C	A	0.0670205	0.0128122	2.83852e-07	14327	genus..Eubacteriumeligensgroup.id.14372.summary.txt.gz	EcwX9Y	27.3633
rs265534	G	T	-0.0563756	0.0120127	2.26758e-06	14776	genus..Eubacteriumeligensgroup.id.14372.summary.txt.gz	EcwX9Y	22.0242
rs72839198	G	C	0.155659	0.0375612	3.13914e-06	4926	genus..Eubacteriumeligensgroup.id.14372.summary.txt.gz	EcwX9Y	17.1739
rs74606150	G	C	-0.196454	0.042565	4.24506e-06	5381	genus..Eubacteriumeligensgroup.id.14372.summary.txt.gz	EcwX9Y	21.3018
rs6923695	G	T	0.103268	0.0229525	4.87406e-06	12891	genus..Eubacteriumeligensgroup.id.14372.summary.txt.gz	EcwX9Y	20.2428
rs56080211	T	C	0.123093	0.0282743	9.1429e-06	10699	genus..Eubacteriumeligensgroup.id.14372.summary.txt.gz	EcwX9Y	18.9531
rs4888188	G	T	-0.053328	0.0119126	7.74138e-06	14771	genus..Eubacteriumeligensgroup.id.14372.summary.txt.gz	EcwX9Y	20.0401
rs158115	C	G	0.0915271	0.0190611	9.74185e-06	14678	genus..Eubacteriumeligensgroup.id.14372.summary.txt.gz	EcwX9Y	23.057
rs2200429	G	A	-0.0888825	0.0198479	5.29721e-06	14761	genus..Eubacteriumeligensgroup.id.14372.summary.txt.gz	EcwX9Y	20.0541
rs182318	A	G	-0.0824941	0.0195615	8.39837e-06	14777	genus..Eubacteriumeligensgroup.id.14372.summary.txt.gz	EcwX9Y	17.7845
rs12719051	G	A	0.0916626	0.0208183	7.11766e-06	12799	genus..Eubacteriumeligensgroup.id.14372.summary.txt.gz	EcwX9Y	19.3862
rs3771393	T	C	0.130842	0.0266671	7.37909e-07	3792	genus..Eubacteriumfissicatenagroup.id.14373.summary.txt.gz	AoR7BL	24.0738
rs2733072	A	G	0.109644	0.0228306	1.49089e-06	3833	genus..Eubacteriumfissicatenagroup.id.14373.summary.txt.gz	AoR7BL	23.0641
rs7104872	A	G	0.138612	0.0291906	2.7315e-06	3829	genus..Eubacteriumfissicatenagroup.id.14373.summary.txt.gz	AoR7BL	22.5484
rs151257695	G	A	0.20951	0.0454847	3.09681e-06	3587	genus..Eubacteriumfissicatenagroup.id.14373.summary.txt.gz	AoR7BL	21.2167
rs11876297	C	T	0.131469	0.0281712	2.66556e-06	3396	genus..Eubacteriumfissicatenagroup.id.14373.summary.txt.gz	AoR7BL	21.779
rs6934739	G	A	0.111463	0.0252788	9.75326e-06	3831	genus..Eubacteriumfissicatenagroup.id.14373.summary.txt.gz	AoR7BL	19.4425
rs10147907	G	T	0.172263	0.039601	8.27246e-06	3833	genus..Eubacteriumfissicatenagroup.id.14373.summary.txt.gz	AoR7BL	18.9222
rs1768152	C	T	0.139489	0.0316186	8.70054e-06	3590	genus..Eubacteriumfissicatenagroup.id.14373.summary.txt.gz	AoR7BL	19.4622
rs11818408	A	G	0.10585	0.0237114	8.20015e-06	3590	genus..Eubacteriumfissicatenagroup.id.14373.summary.txt.gz	AoR7BL	19.9283
rs13116360	C	T	0.154124	0.0297185	2.94487e-07	10323	genus..Eubacteriumhalliigroup.id.11338.summary.txt.gz	om8yPX	26.896
rs949971	G	T	-0.0540164	0.0116101	3.29002e-06	16566	genus..Eubacteriumhalliigroup.id.11338.summary.txt.gz	om8yPX	21.6462
rs10798999	T	C	0.0601661	0.0126752	2.60558e-06	16561	genus..Eubacteriumhalliigroup.id.11338.summary.txt.gz	om8yPX	22.5315
rs60254196	G	A	-0.0522832	0.0111865	2.69672e-06	16238	genus..Eubacteriumhalliigroup.id.11338.summary.txt.gz	om8yPX	21.8442
rs10808115	C	A	-0.0504747	0.0109922	4.42448e-06	16566	genus..Eubacteriumhalliigroup.id.11338.summary.txt.gz	om8yPX	21.0851
rs74018587	T	C	0.208943	0.043822	3.70257e-06	3039	genus..Eubacteriumhalliigroup.id.11338.summary.txt.gz	om8yPX	22.7337
rs6550770	C	T	-0.198087	0.0443545	4.823e-06	4279	genus..Eubacteriumhalliigroup.id.11338.summary.txt.gz	om8yPX	19.9452
rs10501370	T	C	-0.115589	0.0252489	5.41918e-06	13824	genus..Eubacteriumhalliigroup.id.11338.summary.txt.gz	om8yPX	20.9579
rs281379	G	A	-0.0499523	0.0112153	9.32796e-06	16130	genus..Eubacteriumhalliigroup.id.11338.summary.txt.gz	om8yPX	19.8377
rs78056098	T	G	-0.0507411	0.0113758	8.28818e-06	16568	genus..Eubacteriumhalliigroup.id.11338.summary.txt.gz	om8yPX	19.8955
rs138531890	G	A	0.153138	0.0349456	5.4306e-06	7710	genus..Eubacteriumhalliigroup.id.11338.summary.txt.gz	om8yPX	19.2036
rs28584818	G	A	0.126115	0.0268627	4.43235e-06	11095	genus..Eubacteriumhalliigroup.id.11338.summary.txt.gz	om8yPX	22.0412
rs117748144	C	T	-0.126582	0.028712	7.86002e-06	10861	genus..Eubacteriumhalliigroup.id.11338.summary.txt.gz	om8yPX	19.4365
rs17474256	A	G	0.0810805	0.0184573	9.45445e-06	16460	genus..Eubacteriumhalliigroup.id.11338.summary.txt.gz	om8yPX	19.2973
rs630939	T	C	-0.0508914	0.0114352	9.15759e-06	16238	genus..Eubacteriumhalliigroup.id.11338.summary.txt.gz	om8yPX	19.8062
rs17074066	C	T	-0.0813986	0.0189272	9.34905e-06	15804	genus..Eubacteriumhalliigroup.id.11338.summary.txt.gz	om8yPX	18.4952
rs34297067	G	A	-0.186907	0.0341475	6.59784e-08	3271	genus..Eubacteriumnodatumgroup.id.11297.summary.txt.gz	SKV2o2	29.9593
rs113893692	T	C	-0.185107	0.0403573	5.75702e-06	3195	genus..Eubacteriumnodatumgroup.id.11297.summary.txt.gz	SKV2o2	21.0379
rs77910827	T	C	0.201788	0.0413568	9.05381e-07	3271	genus..Eubacteriumnodatumgroup.id.11297.summary.txt.gz	SKV2o2	23.8066
rs61841040	T	G	0.160621	0.0341609	3.56141e-06	3295	genus..Eubacteriumnodatumgroup.id.11297.summary.txt.gz	SKV2o2	22.1078
rs9425984	C	T	-0.130234	0.0292347	7.20681e-06	3294	genus..Eubacteriumnodatumgroup.id.11297.summary.txt.gz	SKV2o2	19.845
rs10263623	T	C	0.193496	0.0439023	8.90706e-06	3080	genus..Eubacteriumnodatumgroup.id.11297.summary.txt.gz	SKV2o2	19.4253
rs11006576	G	A	-0.110167	0.024593	7.98664e-06	3295	genus..Eubacteriumnodatumgroup.id.11297.summary.txt.gz	SKV2o2	20.067
rs7880204	C	T	-0.125454	0.0275303	6.83884e-06	3294	genus..Eubacteriumnodatumgroup.id.11297.summary.txt.gz	SKV2o2	20.7656
rs6818880	G	A	-0.110081	0.0245964	7.8254e-06	3291	genus..Eubacteriumnodatumgroup.id.11297.summary.txt.gz	SKV2o2	20.0298
rs10458299	C	T	-0.187753	0.041969	8.36714e-06	3271	genus..Eubacteriumnodatumgroup.id.11297.summary.txt.gz	SKV2o2	20.0131
rs7827125	T	C	0.1223	0.0271331	7.17355e-06	3294	genus..Eubacteriumnodatumgroup.id.11297.summary.txt.gz	SKV2o2	20.3166
rs12423772	T	G	0.14098	0.0295029	2.62925e-06	5321	genus..Eubacteriumoxidoreducensgroup.id.11339.summary.txt.gz	PrgR4t	22.8341
rs2973294	T	G	0.0923559	0.0195439	2.38836e-06	5378	genus..Eubacteriumoxidoreducensgroup.id.11339.summary.txt.gz	PrgR4t	22.331
rs34561138	A	G	0.216145	0.045992	2.51163e-06	4186	genus..Eubacteriumoxidoreducensgroup.id.11339.summary.txt.gz	PrgR4t	22.0865
rs440215	T	C	0.0932766	0.0195294	1.65407e-06	5377	genus..Eubacteriumoxidoreducensgroup.id.11339.summary.txt.gz	PrgR4t	22.8122
rs1425962	C	G	0.0906104	0.0200612	7.32284e-06	5321	genus..Eubacteriumoxidoreducensgroup.id.11339.summary.txt.gz	PrgR4t	20.4005
rs12129908	A	C	0.0893273	0.0198333	5.79516e-06	5377	genus..Eubacteriumoxidoreducensgroup.id.11339.summary.txt.gz	PrgR4t	20.2852
rs35398954	G	A	-0.0901402	0.0174602	5.39945e-07	16621	genus..Eubacteriumrectalegroup.id.14374.summary.txt.gz	Mp8yIl	26.6526
rs117151453	C	G	-0.113141	0.0243541	1.84432e-06	13908	genus..Eubacteriumrectalegroup.id.14374.summary.txt.gz	Mp8yIl	21.582
rs16960159	G	C	-0.156596	0.0336234	4.10132e-06	8334	genus..Eubacteriumrectalegroup.id.14374.summary.txt.gz	Mp8yIl	21.6909
rs314726	C	T	0.0528824	0.0109486	1.37967e-06	16966	genus..Eubacteriumrectalegroup.id.14374.summary.txt.gz	Mp8yIl	23.3293
rs10797540	G	A	0.0503179	0.0108389	3.53384e-06	17350	genus..Eubacteriumrectalegroup.id.14374.summary.txt.gz	Mp8yIl	21.5512
rs10248854	A	C	-0.0527827	0.0113464	4.20676e-06	17348	genus..Eubacteriumrectalegroup.id.14374.summary.txt.gz	Mp8yIl	21.6407
rs3980709	T	A	-0.0622701	0.0140572	6.85524e-06	17340	genus..Eubacteriumrectalegroup.id.14374.summary.txt.gz	Mp8yIl	19.623
rs2884897	G	A	-0.129364	0.0289021	6.44426e-06	10813	genus..Eubacteriumrectalegroup.id.14374.summary.txt.gz	Mp8yIl	20.034
rs10892089	G	C	-0.0635522	0.0140072	6.21821e-06	17351	genus..Eubacteriumrectalegroup.id.14374.summary.txt.gz	Mp8yIl	20.5852
rs143694765	C	T	0.0870025	0.019779	9.75369e-06	15124	genus..Eubacteriumrectalegroup.id.14374.summary.txt.gz	Mp8yIl	19.3489
rs59427698	G	A	-0.0576035	0.0130853	5.36906e-06	16613	genus..Eubacteriumrectalegroup.id.14374.summary.txt.gz	Mp8yIl	19.3789
rs62547233	G	A	0.0536319	0.0120201	9.8982e-06	17347	genus..Eubacteriumrectalegroup.id.14374.summary.txt.gz	Mp8yIl	19.9082
rs58498416	T	C	-0.0517316	0.0118196	9.6842e-06	17350	genus..Eubacteriumrectalegroup.id.14374.summary.txt.gz	Mp8yIl	19.1559
rs2116427	G	A	0.0911461	0.0182353	4.67364e-07	7739	genus..Eubacteriumruminantiumgroup.id.11340.summary.txt.gz	japXD0	24.9833
rs139749	T	C	-0.0845439	0.0171791	8.58845e-07	7314	genus..Eubacteriumruminantiumgroup.id.11340.summary.txt.gz	japXD0	24.2195
rs72836424	T	C	-0.139825	0.030069	2.62125e-06	7314	genus..Eubacteriumruminantiumgroup.id.11340.summary.txt.gz	japXD0	21.6237
rs2229917	G	A	0.153538	0.0323922	2.15894e-06	7050	genus..Eubacteriumruminantiumgroup.id.11340.summary.txt.gz	japXD0	22.4673
rs10131724	C	A	-0.199832	0.0414577	2.38663e-06	5071	genus..Eubacteriumruminantiumgroup.id.11340.summary.txt.gz	japXD0	23.2338
rs16891896	A	G	-0.174787	0.0390573	2.3812e-06	4753	genus..Eubacteriumruminantiumgroup.id.11340.summary.txt.gz	japXD0	20.0269
rs7000472	G	A	-0.0762282	0.016523	4.06848e-06	7739	genus..Eubacteriumruminantiumgroup.id.11340.summary.txt.gz	japXD0	21.284
rs13025464	C	T	-0.0737077	0.0163786	6.96842e-06	7738	genus..Eubacteriumruminantiumgroup.id.11340.summary.txt.gz	japXD0	20.2523
rs2418654	T	C	-0.0748879	0.0165852	6.17247e-06	7314	genus..Eubacteriumruminantiumgroup.id.11340.summary.txt.gz	japXD0	20.3884
rs6676699	T	G	-0.0888124	0.0196447	6.37979e-06	7708	genus..Eubacteriumruminantiumgroup.id.11340.summary.txt.gz	japXD0	20.4388
rs73139629	C	A	-0.115098	0.0247909	5.36199e-06	7314	genus..Eubacteriumruminantiumgroup.id.11340.summary.txt.gz	japXD0	21.555
rs112375806	A	T	0.143141	0.0293757	5.82166e-06	7123	genus..Eubacteriumruminantiumgroup.id.11340.summary.txt.gz	japXD0	23.7438
rs606117	G	A	0.0833243	0.018056	4.81639e-06	7263	genus..Eubacteriumruminantiumgroup.id.11340.summary.txt.gz	japXD0	21.2961
rs57340348	C	T	-0.0979429	0.0212166	4.93278e-06	7314	genus..Eubacteriumruminantiumgroup.id.11340.summary.txt.gz	japXD0	21.3106
rs2817174	T	C	-0.0734306	0.0163687	7.8696e-06	7710	genus..Eubacteriumruminantiumgroup.id.11340.summary.txt.gz	japXD0	20.1246
rs10923018	A	G	0.0726438	0.0160924	6.79541e-06	7739	genus..Eubacteriumruminantiumgroup.id.11340.summary.txt.gz	japXD0	20.3777
rs11637981	T	G	-0.073258	0.0160888	5.43671e-06	7718	genus..Eubacteriumruminantiumgroup.id.11340.summary.txt.gz	japXD0	20.733
rs17519472	T	C	0.107804	0.0233984	4.70356e-06	7710	genus..Eubacteriumruminantiumgroup.id.11340.summary.txt.gz	japXD0	21.2275
rs209813	A	G	-0.103488	0.0236391	9.23146e-06	7264	genus..Eubacteriumruminantiumgroup.id.11340.summary.txt.gz	japXD0	19.1655
rs6048195	T	A	-0.0603594	0.011658	2.50324e-07	14839	genus..Eubacteriumventriosumgroup.id.11341.summary.txt.gz	edzJE2	26.8067
rs73615400	C	T	-0.0956303	0.0193428	9.53613e-07	15146	genus..Eubacteriumventriosumgroup.id.11341.summary.txt.gz	edzJE2	24.443
rs57199565	C	T	0.0783394	0.0160257	7.97037e-07	14913	genus..Eubacteriumventriosumgroup.id.11341.summary.txt.gz	edzJE2	23.8961
rs11617697	G	A	-0.143349	0.0286241	7.21757e-07	11497	genus..Eubacteriumventriosumgroup.id.11341.summary.txt.gz	edzJE2	25.0798
rs16884680	T	G	-0.0906428	0.0191909	1.73969e-06	15289	genus..Eubacteriumventriosumgroup.id.11341.summary.txt.gz	edzJE2	22.3088
rs12964517	A	G	0.0587198	0.0123453	2.07499e-06	15289	genus..Eubacteriumventriosumgroup.id.11341.summary.txt.gz	edzJE2	22.6237
rs876734	T	C	-0.0618696	0.0132532	2.88908e-06	14913	genus..Eubacteriumventriosumgroup.id.11341.summary.txt.gz	edzJE2	21.7927
rs3809430	C	T	-0.0548171	0.0118426	3.55317e-06	15287	genus..Eubacteriumventriosumgroup.id.11341.summary.txt.gz	edzJE2	21.426
rs72783037	A	C	0.0658926	0.0143747	6.54762e-06	15286	genus..Eubacteriumventriosumgroup.id.11341.summary.txt.gz	edzJE2	21.0124
rs73849225	C	T	0.0975711	0.0224388	5.20909e-06	14573	genus..Eubacteriumventriosumgroup.id.11341.summary.txt.gz	edzJE2	18.9079
rs9316536	G	T	-0.0817111	0.0183121	7.83519e-06	15289	genus..Eubacteriumventriosumgroup.id.11341.summary.txt.gz	edzJE2	19.9107
rs35179274	T	C	-0.0627263	0.013786	5.75792e-06	15287	genus..Eubacteriumventriosumgroup.id.11341.summary.txt.gz	edzJE2	20.7026
rs78250280	A	G	0.0749762	0.0164404	3.35791e-06	14835	genus..Eubacteriumventriosumgroup.id.11341.summary.txt.gz	edzJE2	20.7979
rs66746423	T	C	0.0751501	0.0164978	6.11142e-06	14578	genus..Eubacteriumventriosumgroup.id.11341.summary.txt.gz	edzJE2	20.7494
rs6704822	G	A	0.0739179	0.0166705	6.6223e-06	15289	genus..Eubacteriumventriosumgroup.id.11341.summary.txt.gz	edzJE2	19.6609
rs13082419	T	C	-0.0715522	0.016137	9.55987e-06	14501	genus..Eubacteriumventriosumgroup.id.11341.summary.txt.gz	edzJE2	19.6608
rs66830358	A	T	0.0528752	0.0117972	6.86917e-06	14913	genus..Eubacteriumventriosumgroup.id.11341.summary.txt.gz	edzJE2	20.0884
rs17830032	A	G	-0.160597	0.0310515	2.38893e-07	9527	genus..Eubacteriumxylanophilumgroup.id.14375.summary.txt.gz	7NU4bP	26.7494
rs13239072	A	G	0.0687427	0.0142728	1.81783e-06	13307	genus..Eubacteriumxylanophilumgroup.id.14375.summary.txt.gz	7NU4bP	23.1971
rs79582700	G	C	-0.0951677	0.0199969	2.40981e-06	13256	genus..Eubacteriumxylanophilumgroup.id.14375.summary.txt.gz	7NU4bP	22.6492
rs12980122	G	C	-0.108274	0.0238257	5.01935e-06	12039	genus..Eubacteriumxylanophilumgroup.id.14375.summary.txt.gz	7NU4bP	20.6516
rs2012708	G	A	0.0573202	0.0126905	6.5254e-06	13306	genus..Eubacteriumxylanophilumgroup.id.14375.summary.txt.gz	7NU4bP	20.4013
rs2213117	G	T	0.0877797	0.0189012	4.21329e-06	12878	genus..Eubacteriumxylanophilumgroup.id.14375.summary.txt.gz	7NU4bP	21.5679
rs10140184	C	A	0.0576795	0.012599	4.95862e-06	12930	genus..Eubacteriumxylanophilumgroup.id.14375.summary.txt.gz	7NU4bP	20.959
rs10917203	C	A	0.0612633	0.0130917	3.15155e-06	12930	genus..Eubacteriumxylanophilumgroup.id.14375.summary.txt.gz	7NU4bP	21.8983
rs112176119	T	C	-0.113455	0.0245762	3.32766e-06	12199	genus..Eubacteriumxylanophilumgroup.id.14375.summary.txt.gz	7NU4bP	21.3119
rs1999224	T	G	-0.0949051	0.0203503	3.75492e-06	13309	genus..Eubacteriumxylanophilumgroup.id.14375.summary.txt.gz	7NU4bP	21.749
rs75586835	G	A	-0.114498	0.0263455	9.38708e-06	12550	genus..Eubacteriumxylanophilumgroup.id.14375.summary.txt.gz	7NU4bP	18.8878
rs4654122	G	C	0.0553508	0.0123588	7.19609e-06	13309	genus..Eubacteriumxylanophilumgroup.id.14375.summary.txt.gz	7NU4bP	20.0584
rs2047242	G	A	-0.067603	0.0133738	2.46372e-07	13369	genus..Ruminococcusgauvreauiigroup.id.11342.summary.txt.gz	lclUnN	25.552
rs71386687	G	T	0.121037	0.02386	2.90761e-07	11340	genus..Ruminococcusgauvreauiigroup.id.11342.summary.txt.gz	lclUnN	25.7333
rs9870933	G	A	0.0621643	0.0126072	8.4912e-07	13382	genus..Ruminococcusgauvreauiigroup.id.11342.summary.txt.gz	lclUnN	24.3135
rs1391597	T	C	0.0590284	0.0124874	1.85964e-06	13382	genus..Ruminococcusgauvreauiigroup.id.11342.summary.txt.gz	lclUnN	22.345
rs431418	G	A	-0.094737	0.0210157	5.53667e-06	13289	genus..Ruminococcusgauvreauiigroup.id.11342.summary.txt.gz	lclUnN	20.3213
rs10931481	A	G	0.0610096	0.0130484	3.38211e-06	13382	genus..Ruminococcusgauvreauiigroup.id.11342.summary.txt.gz	lclUnN	21.8615
rs289410	A	G	-0.0654926	0.0139101	2.27464e-06	13380	genus..Ruminococcusgauvreauiigroup.id.11342.summary.txt.gz	lclUnN	22.1678
rs2105937	G	A	0.0580215	0.0127806	5.10352e-06	13364	genus..Ruminococcusgauvreauiigroup.id.11342.summary.txt.gz	lclUnN	20.61
rs2166943	C	A	0.0566974	0.0123497	5.27717e-06	13377	genus..Ruminococcusgauvreauiigroup.id.11342.summary.txt.gz	lclUnN	21.0773
rs12539819	T	C	0.110654	0.0240684	4.49375e-06	11860	genus..Ruminococcusgauvreauiigroup.id.11342.summary.txt.gz	lclUnN	21.1367
rs12079579	G	A	0.0955324	0.0213436	5.03725e-06	12986	genus..Ruminococcusgauvreauiigroup.id.11342.summary.txt.gz	lclUnN	20.0339
rs73802842	A	C	0.0736808	0.0169665	7.48026e-06	13382	genus..Ruminococcusgauvreauiigroup.id.11342.summary.txt.gz	lclUnN	18.8593
rs13188803	A	T	0.0709419	0.0156855	7.27559e-06	12834	genus..Ruminococcusgauvreauiigroup.id.11342.summary.txt.gz	lclUnN	20.4554
rs13163520	A	G	-0.127377	0.0233883	5.61015e-08	6326	genus..Ruminococcusgnavusgroup.id.14376.summary.txt.gz	qFDxB9	29.6611
rs934940	C	A	-0.105045	0.0229588	2.73705e-06	6309	genus..Ruminococcusgnavusgroup.id.14376.summary.txt.gz	qFDxB9	20.9339
rs9872758	C	T	0.0849233	0.0176643	1.66029e-06	6398	genus..Ruminococcusgnavusgroup.id.14376.summary.txt.gz	qFDxB9	23.1132
rs2909242	A	C	-0.0909965	0.018351	7.40957e-07	6401	genus..Ruminococcusgnavusgroup.id.14376.summary.txt.gz	qFDxB9	24.5883
rs3124783	G	A	-0.11599	0.0249099	2.6652e-06	6401	genus..Ruminococcusgnavusgroup.id.14376.summary.txt.gz	qFDxB9	21.6818
rs62167033	C	T	0.185289	0.0396295	3.49529e-06	5194	genus..Ruminococcusgnavusgroup.id.14376.summary.txt.gz	qFDxB9	21.8606
rs12989336	A	G	-0.0846861	0.0187936	7.11808e-06	6401	genus..Ruminococcusgnavusgroup.id.14376.summary.txt.gz	qFDxB9	20.305
rs12136548	T	C	0.0901946	0.0196476	3.09631e-06	6401	genus..Ruminococcusgnavusgroup.id.14376.summary.txt.gz	qFDxB9	21.0738
rs78399089	C	T	0.144445	0.0326618	6.62998e-06	5944	genus..Ruminococcusgnavusgroup.id.14376.summary.txt.gz	qFDxB9	19.558
rs11597105	G	A	0.114673	0.0250653	6.94868e-06	6328	genus..Ruminococcusgnavusgroup.id.14376.summary.txt.gz	qFDxB9	20.9303
rs11864644	C	T	-0.139804	0.0318253	5.0088e-06	6241	genus..Ruminococcusgnavusgroup.id.14376.summary.txt.gz	qFDxB9	19.2971
rs4388134	T	C	-0.0904997	0.0203544	9.11637e-06	6399	genus..Ruminococcusgnavusgroup.id.14376.summary.txt.gz	qFDxB9	19.7686
rs35866622	C	T	-0.0612024	0.0109421	2.21337e-08	17240	genus..Ruminococcustorquesgroup.id.14377.summary.txt.gz	Y0LTok	31.2848
rs773123	A	T	0.0824005	0.0173862	1.58956e-06	17011	genus..Ruminococcustorquesgroup.id.14377.summary.txt.gz	Y0LTok	22.4622
rs10904297	G	A	-0.167804	0.0389812	2.68713e-06	3143	genus..Ruminococcustorquesgroup.id.14377.summary.txt.gz	Y0LTok	18.5309
rs8080469	A	G	0.0490727	0.0107036	3.49522e-06	17798	genus..Ruminococcustorquesgroup.id.14377.summary.txt.gz	Y0LTok	21.0193
rs77034621	G	T	-0.151553	0.0335878	6.06872e-06	8567	genus..Ruminococcustorquesgroup.id.14377.summary.txt.gz	Y0LTok	20.3594
rs73130967	T	A	0.0770375	0.0168264	3.70741e-06	17011	genus..Ruminococcustorquesgroup.id.14377.summary.txt.gz	Y0LTok	20.9614
rs1972694	A	T	-0.0614094	0.0137321	8.92829e-06	17353	genus..Ruminococcustorquesgroup.id.14377.summary.txt.gz	Y0LTok	19.9986
rs12434631	G	A	0.074697	0.0153401	2.77247e-06	17353	genus..Ruminococcustorquesgroup.id.14377.summary.txt.gz	Y0LTok	23.7111
rs158487	G	A	0.0531781	0.0116341	7.51817e-06	17798	genus..Ruminococcustorquesgroup.id.14377.summary.txt.gz	Y0LTok	20.893
rs4073731	C	T	0.0651948	0.0142221	4.0525e-06	17793	genus..Ruminococcustorquesgroup.id.14377.summary.txt.gz	Y0LTok	21.0134
rs60603763	G	C	0.124328	0.0275286	5.87015e-06	11700	genus..Ruminococcustorquesgroup.id.14377.summary.txt.gz	Y0LTok	20.3972
rs13154778	A	T	0.0563358	0.0129526	7.15746e-06	17795	genus..Ruminococcustorquesgroup.id.14377.summary.txt.gz	Y0LTok	18.917
rs1475330	C	T	0.0523492	0.01182	8.13435e-06	17353	genus..Ruminococcustorquesgroup.id.14377.summary.txt.gz	Y0LTok	19.6147
rs10967781	A	C	0.0507994	0.0113322	8.36865e-06	17791	genus..Ruminococcustorquesgroup.id.14377.summary.txt.gz	Y0LTok	20.0949
rs8141465	G	A	0.0480778	0.0107442	9.64837e-06	17791	genus..Ruminococcustorquesgroup.id.14377.summary.txt.gz	Y0LTok	20.0235
rs34583783	T	G	0.126596	0.0268461	4.48529e-06	7468	genus.Actinomyces.id.423.summary.txt.gz	txBRYm	22.2371
rs2715439	T	C	0.0746684	0.0164822	6.27e-06	7468	genus.Actinomyces.id.423.summary.txt.gz	txBRYm	20.5232
rs4146653	A	G	0.0985224	0.0214182	4.49647e-06	7468	genus.Actinomyces.id.423.summary.txt.gz	txBRYm	21.1594
rs35011108	G	A	0.232634	0.0512044	6.33832e-06	3515	genus.Actinomyces.id.423.summary.txt.gz	txBRYm	20.641
rs4073240	A	G	0.0749687	0.0167368	7.94274e-06	7468	genus.Actinomyces.id.423.summary.txt.gz	txBRYm	20.0638
rs7915461	C	T	0.18776	0.0401636	5.91984e-06	5282	genus.Actinomyces.id.423.summary.txt.gz	txBRYm	21.8544
rs71315246	G	A	-0.0969809	0.021925	9.82978e-06	7468	genus.Actinomyces.id.423.summary.txt.gz	txBRYm	19.5655
rs10787984	C	G	0.094316	0.0213513	9.62305e-06	7468	genus.Actinomyces.id.423.summary.txt.gz	txBRYm	19.5129
rs7680684	T	C	-0.083381	0.0168901	9.76904e-07	8243	genus.Adlercreutzia.id.812.summary.txt.gz	zVdlOH	24.3708
rs2147798	G	C	0.0922959	0.0192121	1.39877e-06	8243	genus.Adlercreutzia.id.812.summary.txt.gz	zVdlOH	23.0788
rs80078995	T	A	-0.11324	0.0232586	1.57358e-06	8243	genus.Adlercreutzia.id.812.summary.txt.gz	zVdlOH	23.7044
rs2717140	T	C	-0.119225	0.0251081	2.04594e-06	8243	genus.Adlercreutzia.id.812.summary.txt.gz	zVdlOH	22.548
rs9490822	T	C	-0.0734512	0.0155789	2.54421e-06	8243	genus.Adlercreutzia.id.812.summary.txt.gz	zVdlOH	22.2292
rs12522517	T	A	-0.104884	0.0234695	4.41254e-06	8187	genus.Adlercreutzia.id.812.summary.txt.gz	zVdlOH	19.9717
rs13231526	A	C	0.143237	0.0311654	4.81355e-06	8051	genus.Adlercreutzia.id.812.summary.txt.gz	zVdlOH	21.1234
rs6664405	C	T	-0.0953084	0.0210752	5.23422e-06	8051	genus.Adlercreutzia.id.812.summary.txt.gz	zVdlOH	20.4513
rs1046175	G	C	0.112758	0.0255994	6.35889e-06	8051	genus.Adlercreutzia.id.812.summary.txt.gz	zVdlOH	19.4015
rs9915817	C	T	0.0749219	0.016833	8.21673e-06	8243	genus.Adlercreutzia.id.812.summary.txt.gz	zVdlOH	19.8104
rs55719207	A	G	-0.0699243	0.0158036	9.60505e-06	8243	genus.Adlercreutzia.id.812.summary.txt.gz	zVdlOH	19.5769
rs11604400	T	C	-0.102524	0.0234834	9.74463e-06	8107	genus.Adlercreutzia.id.812.summary.txt.gz	zVdlOH	19.0604
rs11729256	C	T	0.0750473	0.0150184	6.58393e-07	11860	genus.Akkermansia.id.4037.summary.txt.gz	HWERoy	24.9702
rs4936098	G	A	0.0649225	0.0135934	1.10359e-06	11857	genus.Akkermansia.id.4037.summary.txt.gz	HWERoy	22.8105
rs9349825	G	A	-0.0703407	0.0147133	2.59886e-06	11857	genus.Akkermansia.id.4037.summary.txt.gz	HWERoy	22.8557
rs74542928	C	T	0.112623	0.0236434	1.4802e-06	11215	genus.Akkermansia.id.4037.summary.txt.gz	HWERoy	22.6898
rs3995795	T	C	0.0641175	0.0140999	5.21945e-06	11689	genus.Akkermansia.id.4037.summary.txt.gz	HWERoy	20.6785
rs2602429	T	C	0.0745352	0.0156201	2.71569e-06	11689	genus.Akkermansia.id.4037.summary.txt.gz	HWERoy	22.7695
rs61779207	A	G	-0.0760539	0.0167769	6.32116e-06	11590	genus.Akkermansia.id.4037.summary.txt.gz	HWERoy	20.5503
rs11184341	C	G	0.0655855	0.0142236	4.06353e-06	11863	genus.Akkermansia.id.4037.summary.txt.gz	HWERoy	21.2615
rs4242783	A	G	0.0685454	0.0147701	2.99799e-06	11689	genus.Akkermansia.id.4037.summary.txt.gz	HWERoy	21.5373
rs117107102	G	A	0.204406	0.0431629	3.01139e-06	4974	genus.Akkermansia.id.4037.summary.txt.gz	HWERoy	22.4268
rs12908520	A	G	0.061772	0.0130954	2.26482e-06	11862	genus.Akkermansia.id.4037.summary.txt.gz	HWERoy	22.2509
rs111862613	C	T	0.0911199	0.0196748	3.39236e-06	11620	genus.Akkermansia.id.4037.summary.txt.gz	HWERoy	21.4489
rs941682	A	G	-0.0632957	0.0143777	9.17126e-06	11808	genus.Akkermansia.id.4037.summary.txt.gz	HWERoy	19.3808
rs67281112	C	G	0.0634575	0.0137846	3.91578e-06	17090	genus.Alistipes.id.968.summary.txt.gz	jSCHZe	21.1923
rs67705352	G	T	-0.0532404	0.0110864	1.65123e-06	17567	genus.Alistipes.id.968.summary.txt.gz	jSCHZe	23.0622
rs11769002	A	G	-0.0528793	0.0109389	1.44962e-06	17571	genus.Alistipes.id.968.summary.txt.gz	jSCHZe	23.3683
rs7129639	A	C	-0.0524955	0.0109584	1.78422e-06	17571	genus.Alistipes.id.968.summary.txt.gz	jSCHZe	22.9484
rs1689282	C	A	-0.0520061	0.0113942	5.27578e-06	17090	genus.Alistipes.id.968.summary.txt.gz	jSCHZe	20.8325
rs11958296	G	A	-0.0981222	0.0218272	9.29574e-06	16214	genus.Alistipes.id.968.summary.txt.gz	jSCHZe	20.2087
rs8130320	G	A	-0.049002	0.010717	4.83612e-06	17571	genus.Alistipes.id.968.summary.txt.gz	jSCHZe	20.9064
rs2875322	C	T	-0.0580945	0.0131432	8.77703e-06	17459	genus.Alistipes.id.968.summary.txt.gz	jSCHZe	19.5373
rs2290844	T	C	0.0813969	0.0191632	9.10135e-06	17571	genus.Alistipes.id.968.summary.txt.gz	jSCHZe	18.0418
rs2450745	C	A	-0.080524	0.0184702	7.11836e-06	17571	genus.Alistipes.id.968.summary.txt.gz	jSCHZe	19.0068
rs62576416	C	T	0.0492647	0.0109733	7.50368e-06	17564	genus.Alistipes.id.968.summary.txt.gz	jSCHZe	20.1557
rs1107244	A	G	0.0758558	0.0171182	3.59059e-06	17571	genus.Alistipes.id.968.summary.txt.gz	jSCHZe	19.6363
rs34417064	G	A	-0.048202	0.0106868	7.00749e-06	17570	genus.Alistipes.id.968.summary.txt.gz	jSCHZe	20.3437
rs12990744	T	C	-0.0776618	0.0172986	8.20725e-06	16694	genus.Alistipes.id.968.summary.txt.gz	jSCHZe	20.1556
rs4810359	G	A	-0.0652428	0.0146155	7.49669e-06	17380	genus.Alistipes.id.968.summary.txt.gz	jSCHZe	19.9267
rs602075	G	A	0.168974	0.0296976	3.56575e-08	3212	genus.Allisonella.id.2174.summary.txt.gz	ICTftR	32.3742
rs35778461	T	C	0.146679	0.0297186	1.2063e-06	3212	genus.Allisonella.id.2174.summary.txt.gz	ICTftR	24.3601
rs6742198	A	G	0.149152	0.0316484	3.34514e-06	3182	genus.Allisonella.id.2174.summary.txt.gz	ICTftR	22.2102
rs1901739	G	T	0.115769	0.0248626	3.58801e-06	3212	genus.Allisonella.id.2174.summary.txt.gz	ICTftR	21.6814
rs76904847	A	G	0.148523	0.0334857	6.08751e-06	3182	genus.Allisonella.id.2174.summary.txt.gz	ICTftR	19.6731
rs35110698	C	T	-0.146322	0.0320852	5.72322e-06	3212	genus.Allisonella.id.2174.summary.txt.gz	ICTftR	20.7974
rs7898615	G	T	0.167966	0.0373586	8.87277e-06	3212	genus.Allisonella.id.2174.summary.txt.gz	ICTftR	20.2145
rs594561	T	C	0.112231	0.0251681	9.41103e-06	3212	genus.Allisonella.id.2174.summary.txt.gz	ICTftR	19.8849
rs685403	C	G	-0.175203	0.0404474	4.88394e-06	3212	genus.Allisonella.id.2174.summary.txt.gz	ICTftR	18.763
rs12675596	T	G	0.145669	0.0290678	9.63726e-07	3008	genus.Alloprevotella.id.961.summary.txt.gz	4w5GiJ	25.1136
rs58212166	G	A	-0.161506	0.0359102	7.93614e-06	3005	genus.Alloprevotella.id.961.summary.txt.gz	4w5GiJ	20.2274
rs34619204	A	G	-0.156037	0.0344392	8.8419e-06	3003	genus.Alloprevotella.id.961.summary.txt.gz	4w5GiJ	20.528
rs17380632	T	A	0.125564	0.0280409	9.27121e-06	3009	genus.Alloprevotella.id.961.summary.txt.gz	4w5GiJ	20.0515
rs4680035	G	A	-0.119599	0.0259446	4.99052e-06	3007	genus.Alloprevotella.id.961.summary.txt.gz	4w5GiJ	21.2503
rs4364940	G	A	0.126418	0.0282207	8.58353e-06	3008	genus.Alloprevotella.id.961.summary.txt.gz	4w5GiJ	20.0669
rs2154444	G	T	0.138234	0.0308961	8.36755e-06	3009	genus.Alloprevotella.id.961.summary.txt.gz	4w5GiJ	20.0182
rs816292	C	T	-0.113003	0.02204	2.64038e-07	5017	genus.Anaerofilum.id.2053.summary.txt.gz	JkaUQg	26.2877
rs79598899	T	C	0.182586	0.0357284	3.74728e-07	4709	genus.Anaerofilum.id.2053.summary.txt.gz	JkaUQg	26.1159
rs4506496	A	G	0.10309	0.0212861	1.4866e-06	4935	genus.Anaerofilum.id.2053.summary.txt.gz	JkaUQg	23.4552
rs712981	C	A	0.10076	0.0202902	6.83115e-07	5051	genus.Anaerofilum.id.2053.summary.txt.gz	JkaUQg	24.6603
rs17105491	C	G	-0.193107	0.0411187	1.56819e-06	4856	genus.Anaerofilum.id.2053.summary.txt.gz	JkaUQg	22.0557
rs10794359	C	T	-0.0953524	0.02006	2.23496e-06	4994	genus.Anaerofilum.id.2053.summary.txt.gz	JkaUQg	22.5945
rs17096874	T	C	-0.126337	0.0268919	2.8603e-06	5051	genus.Anaerofilum.id.2053.summary.txt.gz	JkaUQg	22.0708
rs356049	A	G	0.132603	0.0289802	6.55844e-06	4994	genus.Anaerofilum.id.2053.summary.txt.gz	JkaUQg	20.9365
rs1563175	C	A	0.0923834	0.0202157	5.53848e-06	5051	genus.Anaerofilum.id.2053.summary.txt.gz	JkaUQg	20.8838
rs17012738	G	T	0.0903417	0.0200239	7.24168e-06	5051	genus.Anaerofilum.id.2053.summary.txt.gz	JkaUQg	20.3553
rs9299345	C	T	-0.1364	0.0302372	8.04309e-06	5051	genus.Anaerofilum.id.2053.summary.txt.gz	JkaUQg	20.349
rs4244069	A	G	-0.146775	0.0326594	9.81202e-06	5030	genus.Anaerofilum.id.2053.summary.txt.gz	JkaUQg	20.1969
rs7193624	T	C	0.0750642	0.0150723	5.35482e-07	16926	genus.Anaerostipes.id.1991.summary.txt.gz	DBfftk	24.803
rs2804244	G	A	-0.053089	0.0110983	2.04051e-06	16926	genus.Anaerostipes.id.1991.summary.txt.gz	DBfftk	22.8822
rs62215703	A	G	0.0644965	0.0136702	1.9777e-06	15550	genus.Anaerostipes.id.1991.summary.txt.gz	DBfftk	22.2599
rs2396460	C	T	-0.0512653	0.0109555	2.91088e-06	16912	genus.Anaerostipes.id.1991.summary.txt.gz	DBfftk	21.8967
rs3900776	A	G	-0.110013	0.0236302	2.74765e-06	14694	genus.Anaerostipes.id.1991.summary.txt.gz	DBfftk	21.6748
rs2014785	C	T	0.0515687	0.0112199	4.68061e-06	16445	genus.Anaerostipes.id.1991.summary.txt.gz	DBfftk	21.125
rs62157625	C	T	0.088573	0.0185548	1.44909e-06	15215	genus.Anaerostipes.id.1991.summary.txt.gz	DBfftk	22.7872
rs6726833	A	C	-0.0877497	0.0189408	3.32217e-06	16924	genus.Anaerostipes.id.1991.summary.txt.gz	DBfftk	21.4631
rs6474958	G	A	-0.0500065	0.0112001	6.74483e-06	16918	genus.Anaerostipes.id.1991.summary.txt.gz	DBfftk	19.9347
rs6854026	C	T	-0.0508482	0.0109075	3.19578e-06	16921	genus.Anaerostipes.id.1991.summary.txt.gz	DBfftk	21.732
rs78735375	C	A	-0.137429	0.0305304	5.33384e-06	10360	genus.Anaerostipes.id.1991.summary.txt.gz	DBfftk	20.2623
rs7823228	C	G	-0.0621085	0.0136614	5.84203e-06	16445	genus.Anaerostipes.id.1991.summary.txt.gz	DBfftk	20.6686
rs13376554	T	A	0.197389	0.0458642	7.72059e-06	3101	genus.Anaerostipes.id.1991.summary.txt.gz	DBfftk	18.5224
rs60983350	A	G	-0.0539901	0.0116575	4.42054e-06	16344	genus.Anaerostipes.id.1991.summary.txt.gz	DBfftk	21.4494
rs10502061	G	A	0.0835752	0.0192017	7.93539e-06	16825	genus.Anaerostipes.id.1991.summary.txt.gz	DBfftk	18.9442
rs6563550	C	T	0.0877135	0.0176745	2.34517e-07	16566	genus.Anaerotruncus.id.2054.summary.txt.gz	rLFT7R	24.6286
rs8005030	T	C	0.0554447	0.0117854	2.28298e-06	16548	genus.Anaerotruncus.id.2054.summary.txt.gz	rLFT7R	22.1324
rs4669806	T	G	0.0576389	0.0122994	2.4206e-06	16566	genus.Anaerotruncus.id.2054.summary.txt.gz	rLFT7R	21.9616
rs10150232	G	A	0.0567088	0.0124877	6.67667e-06	16117	genus.Anaerotruncus.id.2054.summary.txt.gz	rLFT7R	20.6222
rs1272208	T	G	-0.0611743	0.0129831	4.27982e-06	16117	genus.Anaerotruncus.id.2054.summary.txt.gz	rLFT7R	22.2015
rs12056802	G	C	0.0774194	0.0177178	6.12679e-06	16010	genus.Anaerotruncus.id.2054.summary.txt.gz	rLFT7R	19.0933
rs11018566	G	A	-0.156465	0.0366032	6.13709e-06	6278	genus.Anaerotruncus.id.2054.summary.txt.gz	rLFT7R	18.2724
rs7675045	T	A	-0.0497815	0.0110573	6.91883e-06	16566	genus.Anaerotruncus.id.2054.summary.txt.gz	rLFT7R	20.2691
rs1431492	T	C	-0.0654996	0.0146188	7.35565e-06	16560	genus.Anaerotruncus.id.2054.summary.txt.gz	rLFT7R	20.0749
rs9347879	C	T	0.050618	0.011049	4.22333e-06	16566	genus.Anaerotruncus.id.2054.summary.txt.gz	rLFT7R	20.9877
rs17734739	C	T	0.0660052	0.014908	7.42772e-06	15927	genus.Anaerotruncus.id.2054.summary.txt.gz	rLFT7R	19.6027
rs6494922	G	A	0.0903106	0.0202257	6.62362e-06	16067	genus.Anaerotruncus.id.2054.summary.txt.gz	rLFT7R	19.9376
rs34449434	C	A	-0.0497004	0.0113402	9.85065e-06	16117	genus.Anaerotruncus.id.2054.summary.txt.gz	rLFT7R	19.2078
rs7155595	A	C	0.0539336	0.0118903	7.54982e-06	16553	genus.Anaerotruncus.id.2054.summary.txt.gz	rLFT7R	20.5747
rs115414803	C	A	-0.144356	0.0317524	6.83473e-06	9273	genus.Anaerotruncus.id.2054.summary.txt.gz	rLFT7R	20.6688
rs2704155	A	T	-0.106235	0.0234815	5.4183e-06	12419	genus.Anaerotruncus.id.2054.summary.txt.gz	rLFT7R	20.4683
rs6795673	T	C	0.0538565	0.0105251	3.37909e-07	18301	genus.Bacteroides.id.918.summary.txt.gz	CGG50e	26.1832
rs28757219	A	T	0.0818398	0.0170319	1.2942e-06	14833	genus.Bacteroides.id.918.summary.txt.gz	CGG50e	23.089
rs9507307	T	C	0.0604456	0.0129128	2.1271e-06	18184	genus.Bacteroides.id.918.summary.txt.gz	CGG50e	21.9124
rs66474973	T	G	0.0812515	0.0164479	6.80966e-07	17405	genus.Bacteroides.id.918.summary.txt.gz	CGG50e	24.4029
rs11585893	G	A	-0.0740746	0.0147633	1.79511e-06	17821	genus.Bacteroides.id.918.summary.txt.gz	CGG50e	25.175
rs495004	G	C	-0.0607475	0.0129865	3.42092e-06	17707	genus.Bacteroides.id.918.summary.txt.gz	CGG50e	21.8811
rs17619981	G	T	0.0880978	0.0187002	2.68683e-06	15801	genus.Bacteroides.id.918.summary.txt.gz	CGG50e	22.1941
rs2023437	C	T	-0.0782325	0.0167634	5.01824e-06	17484	genus.Bacteroides.id.918.summary.txt.gz	CGG50e	21.7796
rs66710942	T	C	0.0488038	0.0107412	5.86259e-06	17821	genus.Bacteroides.id.918.summary.txt.gz	CGG50e	20.6443
rs13207588	G	A	-0.059205	0.0131195	7.48504e-06	17707	genus.Bacteroides.id.918.summary.txt.gz	CGG50e	20.365
rs2366421	A	T	-0.0528153	0.0117124	7.64945e-06	18299	genus.Bacteroides.id.918.summary.txt.gz	CGG50e	20.3341
rs1340391	C	T	-0.0592004	0.0132244	6.7301e-06	18302	genus.Bacteroides.id.918.summary.txt.gz	CGG50e	20.0399
rs2276875	G	A	-0.0697176	0.0139537	4.65027e-07	13893	genus.Barnesiella.id.944.summary.txt.gz	WMYLaG	24.9635
rs2428166	A	G	-0.165859	0.0337309	8.50874e-07	8091	genus.Barnesiella.id.944.summary.txt.gz	WMYLaG	24.178
rs60316894	T	C	-0.121478	0.025184	1.19064e-06	12717	genus.Barnesiella.id.944.summary.txt.gz	WMYLaG	23.2674
rs35177866	G	A	0.0917125	0.0190133	2.94763e-06	13394	genus.Barnesiella.id.944.summary.txt.gz	WMYLaG	23.267
rs13242616	C	T	-0.0583747	0.0123176	2.29017e-06	13945	genus.Barnesiella.id.944.summary.txt.gz	WMYLaG	22.4594
rs79795328	G	A	-0.0818645	0.0176441	4.23302e-06	13657	genus.Barnesiella.id.944.summary.txt.gz	WMYLaG	21.5275
rs2057922	C	G	0.0915241	0.0194623	3.82634e-06	14208	genus.Barnesiella.id.944.summary.txt.gz	WMYLaG	22.1148
rs199035	A	G	0.0559495	0.0119716	3.00294e-06	13945	genus.Barnesiella.id.944.summary.txt.gz	WMYLaG	21.8419
rs62251337	G	A	-0.0690763	0.0149374	4.24161e-06	13945	genus.Barnesiella.id.944.summary.txt.gz	WMYLaG	21.3849
rs77455852	G	T	-0.0891491	0.0195601	3.16354e-06	13394	genus.Barnesiella.id.944.summary.txt.gz	WMYLaG	20.7727
rs11155559	C	T	0.0956023	0.0212961	8.91914e-06	13383	genus.Barnesiella.id.944.summary.txt.gz	WMYLaG	20.1529
rs12909713	T	C	-0.0550716	0.0120039	4.94527e-06	14205	genus.Barnesiella.id.944.summary.txt.gz	WMYLaG	21.048
rs113258194	G	A	0.098992	0.0214121	7.31119e-06	13945	genus.Barnesiella.id.944.summary.txt.gz	WMYLaG	21.3738
rs28479800	T	A	-0.09152	0.0210002	7.93418e-06	12399	genus.Barnesiella.id.944.summary.txt.gz	WMYLaG	18.9926
rs76181748	T	C	-0.0778559	0.017164	6.7766e-06	14201	genus.Barnesiella.id.944.summary.txt.gz	WMYLaG	20.5753
rs72684847	C	T	-0.114369	0.0253873	6.76169e-06	12984	genus.Barnesiella.id.944.summary.txt.gz	WMYLaG	20.2948
rs28418786	G	C	-0.0791324	0.0174957	6.47627e-06	13698	genus.Barnesiella.id.944.summary.txt.gz	WMYLaG	20.4572
rs182549	T	C	0.119703	0.0127294	1.27822e-20	14778	genus.Bifidobacterium.id.436.summary.txt.gz	LHT6Jl	88.43
rs7570971	C	A	0.113335	0.0125748	2.01343e-19	14666	genus.Bifidobacterium.id.436.summary.txt.gz	LHT6Jl	81.2326
rs7322849	C	T	0.112428	0.0201813	1.08368e-08	14778	genus.Bifidobacterium.id.436.summary.txt.gz	LHT6Jl	31.0353
rs638382	C	T	-0.0650864	0.0123008	9.44766e-08	14021	genus.Bifidobacterium.id.436.summary.txt.gz	LHT6Jl	27.9973
rs1961273	T	C	0.0674036	0.0132319	3.50864e-07	14778	genus.Bifidobacterium.id.436.summary.txt.gz	LHT6Jl	25.9491
rs6430601	G	T	0.0796261	0.0170313	1.09486e-06	14776	genus.Bifidobacterium.id.436.summary.txt.gz	LHT6Jl	21.8582
rs10841473	C	G	-0.0624207	0.0129438	1.64522e-06	14777	genus.Bifidobacterium.id.436.summary.txt.gz	LHT6Jl	23.2557
rs1879087	T	C	0.105365	0.0240529	1.45213e-06	9066	genus.Bifidobacterium.id.436.summary.txt.gz	LHT6Jl	19.1892
rs56108664	C	T	0.0729971	0.0157926	2.4402e-06	13916	genus.Bifidobacterium.id.436.summary.txt.gz	LHT6Jl	21.3651
rs2686790	C	T	0.070741	0.0157926	7.49893e-06	14778	genus.Bifidobacterium.id.436.summary.txt.gz	LHT6Jl	20.0648
rs4567981	A	T	0.0562084	0.0117923	1.92831e-06	14666	genus.Bifidobacterium.id.436.summary.txt.gz	LHT6Jl	22.7198
rs2491158	A	G	0.0712624	0.015983	8.04716e-06	14021	genus.Bifidobacterium.id.436.summary.txt.gz	LHT6Jl	19.8794
rs76671854	G	C	-0.0846055	0.0184003	3.9567e-06	13806	genus.Bifidobacterium.id.436.summary.txt.gz	LHT6Jl	21.142
rs75344046	T	C	0.232354	0.0505979	4.86354e-06	3856	genus.Bifidobacterium.id.436.summary.txt.gz	LHT6Jl	21.088
rs540489	G	T	-0.0637641	0.0138746	5.19458e-06	14561	genus.Bifidobacterium.id.436.summary.txt.gz	LHT6Jl	21.1209
rs857444	T	C	0.0558234	0.0121219	3.57097e-06	14777	genus.Bifidobacterium.id.436.summary.txt.gz	LHT6Jl	21.2075
rs13020688	A	G	0.0562696	0.0122617	4.07258e-06	14666	genus.Bifidobacterium.id.436.summary.txt.gz	LHT6Jl	21.0593
rs12022129	A	G	0.0619356	0.0138937	7.99643e-06	14776	genus.Bifidobacterium.id.436.summary.txt.gz	LHT6Jl	19.872
rs62181700	A	G	-0.0624643	0.0131205	2.17246e-06	14774	genus.Bifidobacterium.id.436.summary.txt.gz	LHT6Jl	22.6653
rs55888705	G	A	0.0546319	0.0121139	6.67019e-06	14777	genus.Bifidobacterium.id.436.summary.txt.gz	LHT6Jl	20.3389
rs5746486	C	T	-0.0536216	0.0120801	8.99955e-06	14778	genus.Bifidobacterium.id.436.summary.txt.gz	LHT6Jl	19.7034
rs73797465	G	T	-0.0953566	0.0209237	4.38162e-06	14666	genus.Bifidobacterium.id.436.summary.txt.gz	LHT6Jl	20.7695
rs12465599	G	A	0.0535787	0.0118217	6.26677e-06	14778	genus.Bifidobacterium.id.436.summary.txt.gz	LHT6Jl	20.541
rs116261629	C	G	0.128112	0.0261358	8.62329e-07	11276	genus.Bilophila.id.3170.summary.txt.gz	Q31lsB	24.0275
rs1571225	T	C	0.0826826	0.0170621	1.12289e-06	12854	genus.Bilophila.id.3170.summary.txt.gz	Q31lsB	23.4834
rs3827020	T	C	0.0766479	0.0160642	1.78875e-06	12628	genus.Bilophila.id.3170.summary.txt.gz	Q31lsB	22.7657
rs1241171	A	G	-0.0692654	0.0150148	4.24037e-06	12856	genus.Bilophila.id.3170.summary.txt.gz	Q31lsB	21.281
rs7802841	A	C	0.0670097	0.0137701	1.76952e-06	12856	genus.Bilophila.id.3170.summary.txt.gz	Q31lsB	23.6812
rs8013541	T	A	-0.0571991	0.0125673	5.47538e-06	12856	genus.Bilophila.id.3170.summary.txt.gz	Q31lsB	20.7155
rs6793291	A	C	0.112729	0.0241633	3.1132e-06	11051	genus.Bilophila.id.3170.summary.txt.gz	Q31lsB	21.765
rs1917709	T	A	0.118509	0.026742	7.36957e-06	10886	genus.Bilophila.id.3170.summary.txt.gz	Q31lsB	19.639
rs542415	C	T	-0.0613623	0.0133436	4.70948e-06	12777	genus.Bilophila.id.3170.summary.txt.gz	Q31lsB	21.1474
rs72676854	C	T	0.123209	0.026882	5.62268e-06	11616	genus.Bilophila.id.3170.summary.txt.gz	Q31lsB	21.0067
rs4798126	A	G	0.073288	0.016799	7.14662e-06	12777	genus.Bilophila.id.3170.summary.txt.gz	Q31lsB	19.0327
rs1969927	A	G	0.0564589	0.0126935	9.0722e-06	12777	genus.Bilophila.id.3170.summary.txt.gz	Q31lsB	19.7835
rs60178956	A	G	-0.0624818	0.0141485	8.05619e-06	12777	genus.Bilophila.id.3170.summary.txt.gz	Q31lsB	19.5023
rs2728491	T	G	-0.0627416	0.0139456	6.33255e-06	12856	genus.Bilophila.id.3170.summary.txt.gz	Q31lsB	20.2411
rs2713349	T	A	0.0617228	0.0140174	8.63249e-06	12853	genus.Bilophila.id.3170.summary.txt.gz	Q31lsB	19.389
rs9899990	G	A	-0.102702	0.0233878	9.06691e-06	12088	genus.Bilophila.id.3170.summary.txt.gz	Q31lsB	19.2833
rs11069458	C	T	-0.0680947	0.015503	7.71547e-06	12856	genus.Bilophila.id.3170.summary.txt.gz	Q31lsB	19.2928
rs11149971	T	C	0.117605	0.02339	1.03934e-06	16255	genus.Blautia.id.1992.summary.txt.gz	hV7Hc5	25.2808
rs12453000	T	C	0.0625335	0.0129987	1.26117e-06	17815	genus.Blautia.id.1992.summary.txt.gz	hV7Hc5	23.1432
rs115043014	A	G	-0.206605	0.043992	5.186e-06	4902	genus.Blautia.id.1992.summary.txt.gz	hV7Hc5	22.0565
rs67794373	T	C	0.0601709	0.0123443	1.00003e-06	18158	genus.Blautia.id.1992.summary.txt.gz	hV7Hc5	23.7597
rs117001700	C	T	0.196414	0.0441122	8.83912e-06	4965	genus.Blautia.id.1992.summary.txt.gz	hV7Hc5	19.8257
rs72973581	G	A	0.125169	0.0265408	1.73934e-06	12764	genus.Blautia.id.1992.summary.txt.gz	hV7Hc5	22.2416
rs4926264	C	T	0.0826207	0.0178239	5.10293e-06	18276	genus.Blautia.id.1992.summary.txt.gz	hV7Hc5	21.4868
rs7860714	G	A	-0.0502178	0.0109853	4.09147e-06	18162	genus.Blautia.id.1992.summary.txt.gz	hV7Hc5	20.8975
rs682885	G	A	-0.0493376	0.0107359	4.4908e-06	18274	genus.Blautia.id.1992.summary.txt.gz	hV7Hc5	21.1194
rs2788271	G	T	-0.0575596	0.0133492	7.16388e-06	18276	genus.Blautia.id.1992.summary.txt.gz	hV7Hc5	18.5921
rs113271346	T	C	0.0782682	0.0172116	6.85386e-06	17465	genus.Blautia.id.1992.summary.txt.gz	hV7Hc5	20.6788
rs3005511	G	A	0.0501085	0.0110768	6.18905e-06	18276	genus.Blautia.id.1992.summary.txt.gz	hV7Hc5	20.4643
rs16892041	C	T	-0.0622605	0.0141804	8.82028e-06	18276	genus.Blautia.id.1992.summary.txt.gz	hV7Hc5	19.2774
rs56221232	C	T	0.0828027	0.0167401	7.6194e-07	17133	genus.Butyricicoccus.id.2055.summary.txt.gz	gbljFI	24.4667
rs2017189	T	G	-0.0506956	0.011024	3.87256e-06	17133	genus.Butyricicoccus.id.2055.summary.txt.gz	gbljFI	21.1476
rs7322368	C	T	0.0815733	0.0183167	5.5178e-06	17134	genus.Butyricicoccus.id.2055.summary.txt.gz	gbljFI	19.8337
rs75238760	A	T	0.0619423	0.0139942	6.797e-06	17022	genus.Butyricicoccus.id.2055.summary.txt.gz	gbljFI	19.592
rs12585793	C	T	-0.262206	0.0564729	5.79191e-06	3135	genus.Butyricicoccus.id.2055.summary.txt.gz	gbljFI	21.5579
rs62478070	G	T	0.224039	0.0494959	5.9377e-06	4007	genus.Butyricicoccus.id.2055.summary.txt.gz	gbljFI	20.4885
rs4962426	T	G	0.0614216	0.0135979	7.3849e-06	16889	genus.Butyricicoccus.id.2055.summary.txt.gz	gbljFI	20.4032
rs10084203	G	A	0.0549699	0.0123563	8.58646e-06	17135	genus.Butyricicoccus.id.2055.summary.txt.gz	gbljFI	19.7913
rs12034718	G	A	0.0701199	0.0158213	9.57686e-06	16237	genus.Butyricicoccus.id.2055.summary.txt.gz	gbljFI	19.6424
rs113054641	A	G	-0.144881	0.0274574	1.73694e-07	9949	genus.Butyricimonas.id.945.summary.txt.gz	M22C6T	27.8423
rs62390301	C	T	-0.0872983	0.0174893	7.41905e-07	10634	genus.Butyricimonas.id.945.summary.txt.gz	M22C6T	24.9154
rs7083431	C	A	0.0703539	0.0144439	8.8546e-07	10737	genus.Butyricimonas.id.945.summary.txt.gz	M22C6T	23.7252
rs2642760	C	G	0.0713357	0.0145396	8.5808e-07	10634	genus.Butyricimonas.id.945.summary.txt.gz	M22C6T	24.0719
rs782080	A	T	0.0653488	0.0137973	2.23398e-06	10733	genus.Butyricimonas.id.945.summary.txt.gz	M22C6T	22.4328
rs1862649	A	G	0.113124	0.0248176	4.76256e-06	10123	genus.Butyricimonas.id.945.summary.txt.gz	M22C6T	20.7773
rs12304031	A	G	-0.086278	0.0196846	6.70067e-06	10658	genus.Butyricimonas.id.945.summary.txt.gz	M22C6T	19.2108
rs1701950	C	G	-0.105056	0.0241047	7.67917e-06	9875	genus.Butyricimonas.id.945.summary.txt.gz	M22C6T	18.9949
rs71428626	T	G	-0.133188	0.0289905	4.80413e-06	9776	genus.Butyricimonas.id.945.summary.txt.gz	M22C6T	21.1067
rs78453362	G	A	-0.14948	0.0327073	4.0581e-06	8207	genus.Butyricimonas.id.945.summary.txt.gz	M22C6T	20.8871
rs326049	G	C	0.0759694	0.0167617	8.1865e-06	10557	genus.Butyricimonas.id.945.summary.txt.gz	M22C6T	20.5418
rs62130338	A	G	-0.0732608	0.0158324	3.8981e-06	10557	genus.Butyricimonas.id.945.summary.txt.gz	M22C6T	21.4117
rs9657374	T	C	0.0680719	0.0148172	4.50359e-06	10737	genus.Butyricimonas.id.945.summary.txt.gz	M22C6T	21.1058
rs12458763	C	A	0.122037	0.0269587	6.36646e-06	10383	genus.Butyricimonas.id.945.summary.txt.gz	M22C6T	20.492
rs2114713	T	G	0.062721	0.0138998	6.87713e-06	10734	genus.Butyricimonas.id.945.summary.txt.gz	M22C6T	20.3615
rs270727	C	G	-0.0694173	0.0150795	5.38157e-06	10634	genus.Butyricimonas.id.945.summary.txt.gz	M22C6T	21.1913
rs72814525	G	A	0.0664154	0.0149766	8.24599e-06	10736	genus.Butyricimonas.id.945.summary.txt.gz	M22C6T	19.6657
rs11228830	G	A	0.135265	0.0298411	6.55162e-06	8974	genus.Butyricimonas.id.945.summary.txt.gz	M22C6T	20.5466
rs72723662	T	C	0.224078	0.0449336	7.86241e-07	3073	genus.Butyrivibrio.id.1993.summary.txt.gz	zn2cor	24.8689
rs7412979	G	C	0.186779	0.0389112	1.70567e-06	3480	genus.Butyrivibrio.id.1993.summary.txt.gz	zn2cor	23.0412
rs7752361	G	A	-0.11923	0.0239975	7.69113e-07	3481	genus.Butyrivibrio.id.1993.summary.txt.gz	zn2cor	24.6855
rs4537857	C	T	-0.12459	0.0260992	1.80192e-06	3482	genus.Butyrivibrio.id.1993.summary.txt.gz	zn2cor	22.7882
rs11761679	C	T	0.154775	0.0321539	2.20231e-06	3482	genus.Butyrivibrio.id.1993.summary.txt.gz	zn2cor	23.1705
rs16941336	T	C	0.127488	0.0267936	1.53182e-06	3482	genus.Butyrivibrio.id.1993.summary.txt.gz	zn2cor	22.6398
rs77356209	C	T	0.216874	0.0483299	6.6643e-06	3379	genus.Butyrivibrio.id.1993.summary.txt.gz	zn2cor	20.1365
rs74622183	G	A	-0.201027	0.0428204	2.45748e-06	3478	genus.Butyrivibrio.id.1993.summary.txt.gz	zn2cor	22.0398
rs7763512	A	G	0.119846	0.0253367	3.10655e-06	3259	genus.Butyrivibrio.id.1993.summary.txt.gz	zn2cor	22.374
rs142855850	G	A	0.205013	0.0457138	6.85543e-06	3234	genus.Butyrivibrio.id.1993.summary.txt.gz	zn2cor	20.1127
rs9349693	G	A	0.117973	0.0259861	5.54958e-06	3482	genus.Butyrivibrio.id.1993.summary.txt.gz	zn2cor	20.6102
rs486484	G	A	-0.108349	0.0240008	6.61084e-06	3456	genus.Butyrivibrio.id.1993.summary.txt.gz	zn2cor	20.3796
rs17163238	A	G	0.140987	0.0309117	5.51196e-06	3482	genus.Butyrivibrio.id.1993.summary.txt.gz	zn2cor	20.8023
rs4928024	G	A	-0.17471	0.0389333	8.18641e-06	3481	genus.Butyrivibrio.id.1993.summary.txt.gz	zn2cor	20.137
rs1007475	T	G	0.118065	0.0261271	7.92312e-06	3482	genus.Butyrivibrio.id.1993.summary.txt.gz	zn2cor	20.4204
rs16934069	C	T	-0.133784	0.0299444	8.8591e-06	3482	genus.Butyrivibrio.id.1993.summary.txt.gz	zn2cor	19.9609
rs4294381	C	T	0.112197	0.023186	1.3685e-06	6145	genus.CandidatusSoleaferrea.id.11350.summary.txt.gz	qDG8Dc	23.4157
rs10090365	G	A	-0.0834413	0.0180989	4.17309e-06	6145	genus.CandidatusSoleaferrea.id.11350.summary.txt.gz	qDG8Dc	21.2549
rs4678258	C	T	0.0986136	0.0215646	5.53183e-06	6101	genus.CandidatusSoleaferrea.id.11350.summary.txt.gz	qDG8Dc	20.9117
rs10108780	G	A	-0.092834	0.0199807	3.64079e-06	5999	genus.CandidatusSoleaferrea.id.11350.summary.txt.gz	qDG8Dc	21.5871
rs386526	G	C	0.0818459	0.0180086	8.33076e-06	6144	genus.CandidatusSoleaferrea.id.11350.summary.txt.gz	qDG8Dc	20.6554
rs36155147	T	C	0.104966	0.0240995	5.41138e-06	5958	genus.CandidatusSoleaferrea.id.11350.summary.txt.gz	qDG8Dc	18.9706
rs6881988	C	G	-0.0819131	0.018185	9.22889e-06	6140	genus.CandidatusSoleaferrea.id.11350.summary.txt.gz	qDG8Dc	20.2898
rs11153159	C	G	-0.12805	0.0285446	4.41523e-06	6101	genus.CandidatusSoleaferrea.id.11350.summary.txt.gz	qDG8Dc	20.1238
rs10809135	C	T	0.0834858	0.0182426	5.47174e-06	5999	genus.CandidatusSoleaferrea.id.11350.summary.txt.gz	qDG8Dc	20.9435
rs9973954	G	A	0.0892075	0.0195401	5.94796e-06	6145	genus.CandidatusSoleaferrea.id.11350.summary.txt.gz	qDG8Dc	20.8424
rs6489992	G	A	-0.0840437	0.0187031	7.88786e-06	6142	genus.CandidatusSoleaferrea.id.11350.summary.txt.gz	qDG8Dc	20.1923
rs6494306	G	A	-0.0969304	0.0214221	5.80051e-06	6145	genus.CandidatusSoleaferrea.id.11350.summary.txt.gz	qDG8Dc	20.4737
rs12500231	T	A	0.0813853	0.0182696	7.67641e-06	6145	genus.CandidatusSoleaferrea.id.11350.summary.txt.gz	qDG8Dc	19.8443
rs7400877	C	T	-0.0951085	0.0212799	9.29448e-06	6145	genus.CandidatusSoleaferrea.id.11350.summary.txt.gz	qDG8Dc	19.9756
rs2193878	A	T	0.228255	0.0509241	9.45546e-06	3088	genus.CandidatusSoleaferrea.id.11350.summary.txt.gz	qDG8Dc	20.0906
rs830149	G	C	0.184647	0.0397237	9.58382e-06	5065	genus.CandidatusSoleaferrea.id.11350.summary.txt.gz	qDG8Dc	21.6064
rs12404911	T	C	0.140717	0.0304142	2.79891e-06	3239	genus.Catenibacterium.id.2153.summary.txt.gz	jAgfsI	21.4063
rs77285108	A	G	-0.161826	0.0353447	3.6268e-06	3210	genus.Catenibacterium.id.2153.summary.txt.gz	jAgfsI	20.9628
rs73128290	G	A	0.129726	0.0284563	4.29372e-06	3239	genus.Catenibacterium.id.2153.summary.txt.gz	jAgfsI	20.7826
rs212393	A	G	-0.135254	0.0286209	3.62489e-06	3239	genus.Catenibacterium.id.2153.summary.txt.gz	jAgfsI	22.3323
rs7742829	T	C	0.11411	0.0251099	5.60729e-06	3239	genus.Catenibacterium.id.2153.summary.txt.gz	jAgfsI	20.6518
rs999354	A	T	0.0580248	0.0117185	7.00695e-07	16324	genus.ChristensenellaceaeR.7group.id.11283.summary.txt.gz	5RiUWH	24.5178
rs78521377	T	C	0.124992	0.0274797	5.60674e-06	12605	genus.ChristensenellaceaeR.7group.id.11283.summary.txt.gz	5RiUWH	20.689
rs62467127	T	C	0.114108	0.0251983	3.25362e-06	12719	genus.ChristensenellaceaeR.7group.id.11283.summary.txt.gz	5RiUWH	20.5066
rs17081797	G	A	-0.0904325	0.0204253	3.34031e-06	16324	genus.ChristensenellaceaeR.7group.id.11283.summary.txt.gz	5RiUWH	19.6025
rs62132810	G	A	-0.0828853	0.0179623	5.66711e-06	15066	genus.ChristensenellaceaeR.7group.id.11283.summary.txt.gz	5RiUWH	21.2928
rs60954665	G	T	0.049815	0.0110787	7.13177e-06	16324	genus.ChristensenellaceaeR.7group.id.11283.summary.txt.gz	5RiUWH	20.2181
rs10461257	G	A	-0.0551969	0.0122069	6.50746e-06	15987	genus.ChristensenellaceaeR.7group.id.11283.summary.txt.gz	5RiUWH	20.4464
rs79150079	A	C	0.121547	0.0270977	9.41804e-06	11994	genus.ChristensenellaceaeR.7group.id.11283.summary.txt.gz	5RiUWH	20.1196
rs62190261	C	A	0.0958394	0.0214723	8.74023e-06	15274	genus.ChristensenellaceaeR.7group.id.11283.summary.txt.gz	5RiUWH	19.922
rs892686	G	A	0.0514099	0.011136	3.96861e-06	16325	genus.ChristensenellaceaeR.7group.id.11283.summary.txt.gz	5RiUWH	21.3126
rs73952017	T	C	-0.0862164	0.0194354	8.45769e-06	15274	genus.ChristensenellaceaeR.7group.id.11283.summary.txt.gz	5RiUWH	19.6786
rs550843	C	T	-0.0783246	0.0169209	2.05071e-06	14102	genus.Clostridiumsensustricto1.id.1873.summary.txt.gz	sO15CF	21.4263
rs2795528	A	G	-0.184315	0.0392204	2.7204e-06	6366	genus.Clostridiumsensustricto1.id.1873.summary.txt.gz	sO15CF	22.0849
rs2817172	T	C	0.058139	0.0124492	2.76655e-06	13658	genus.Clostridiumsensustricto1.id.1873.summary.txt.gz	sO15CF	21.8097
rs115807074	G	A	-0.22736	0.0492575	4.31688e-06	4229	genus.Clostridiumsensustricto1.id.1873.summary.txt.gz	sO15CF	21.305
rs116847295	T	C	0.110021	0.0246032	4.58118e-06	12910	genus.Clostridiumsensustricto1.id.1873.summary.txt.gz	sO15CF	19.9974
rs12341505	A	G	0.0810718	0.0180121	4.82174e-06	14118	genus.Clostridiumsensustricto1.id.1873.summary.txt.gz	sO15CF	20.2586
rs11586026	T	A	0.110967	0.0250498	8.84988e-06	13095	genus.Clostridiumsensustricto1.id.1873.summary.txt.gz	sO15CF	19.6236
rs11264403	A	G	-0.139062	0.0334454	7.75544e-06	7285	genus.Clostridiumsensustricto1.id.1873.summary.txt.gz	sO15CF	17.2878
rs12490337	G	C	-0.0616879	0.0137581	7.49465e-06	14121	genus.Clostridiumsensustricto1.id.1873.summary.txt.gz	sO15CF	20.104
rs9541268	A	C	0.09597	0.0197312	8.79419e-07	12914	genus.Collinsella.id.815.summary.txt.gz	5cRYmy	23.6572
rs2671662	G	C	-0.0567751	0.011945	2.2204e-06	14334	genus.Collinsella.id.815.summary.txt.gz	5cRYmy	22.5914
rs73052258	A	G	0.0930178	0.0202658	1.7158e-06	14334	genus.Collinsella.id.815.summary.txt.gz	5cRYmy	21.067
rs2103510	A	G	0.0786551	0.0168217	2.42474e-06	14334	genus.Collinsella.id.815.summary.txt.gz	5cRYmy	21.8633
rs75672793	G	A	-0.108908	0.0240522	6.13549e-06	12601	genus.Collinsella.id.815.summary.txt.gz	5cRYmy	20.5027
rs10890671	C	T	-0.0537401	0.0118848	6.52136e-06	14334	genus.Collinsella.id.815.summary.txt.gz	5cRYmy	20.4461
rs12921100	T	A	0.0563759	0.0127019	8.2257e-06	14334	genus.Collinsella.id.815.summary.txt.gz	5cRYmy	19.6992
rs59414781	G	C	0.0668866	0.0149773	9.14723e-06	14334	genus.Collinsella.id.815.summary.txt.gz	5cRYmy	19.944
rs62102630	G	A	-0.0696299	0.0153325	8.30514e-06	14334	genus.Collinsella.id.815.summary.txt.gz	5cRYmy	20.6237
rs62448871	A	C	-0.0540309	0.0120324	6.78253e-06	14334	genus.Collinsella.id.815.summary.txt.gz	5cRYmy	20.1641
rs1496626	C	T	-0.0722307	0.01616	6.78175e-06	14334	genus.Collinsella.id.815.summary.txt.gz	5cRYmy	19.9783
rs149807560	A	C	-0.104264	0.0235841	7.0987e-06	13473	genus.Collinsella.id.815.summary.txt.gz	5cRYmy	19.5448
rs11597285	T	G	-0.0537947	0.0120548	9.37615e-06	14334	genus.Collinsella.id.815.summary.txt.gz	5cRYmy	19.9138
rs305411	G	A	0.129218	0.0264518	1.00906e-06	6777	genus.Coprobacter.id.949.summary.txt.gz	myooRH	23.8638
rs3828477	T	G	-0.091218	0.019569	2.88974e-06	6798	genus.Coprobacter.id.949.summary.txt.gz	myooRH	21.7281
rs55672356	A	T	-0.193354	0.0413815	2.7369e-06	4903	genus.Coprobacter.id.949.summary.txt.gz	myooRH	21.8321
rs143662916	T	C	0.253264	0.0540141	3.07252e-06	3083	genus.Coprobacter.id.949.summary.txt.gz	myooRH	21.9853
rs213863	T	C	-0.0887412	0.0188377	2.34883e-06	6798	genus.Coprobacter.id.949.summary.txt.gz	myooRH	22.1918
rs72821405	C	T	-0.147365	0.0319978	4.7576e-06	6177	genus.Coprobacter.id.949.summary.txt.gz	myooRH	21.2105
rs11532348	T	C	-0.103931	0.0226826	5.71184e-06	6364	genus.Coprobacter.id.949.summary.txt.gz	myooRH	20.9942
rs12996055	C	A	0.0921817	0.0209405	8.07639e-06	6570	genus.Coprobacter.id.949.summary.txt.gz	myooRH	19.3783
rs12684609	C	T	0.100827	0.0220366	6.10177e-06	6364	genus.Coprobacter.id.949.summary.txt.gz	myooRH	20.9345
rs5011652	C	G	0.0899597	0.020001	5.5105e-06	6783	genus.Coprobacter.id.949.summary.txt.gz	myooRH	20.2299
rs74919520	A	G	0.125703	0.0276296	5.76326e-06	6387	genus.Coprobacter.id.949.summary.txt.gz	myooRH	20.6987
rs28402691	C	T	0.110695	0.0251199	9.55668e-06	6387	genus.Coprobacter.id.949.summary.txt.gz	myooRH	19.4188
rs189356	A	G	0.0781125	0.0171916	6.26291e-06	6763	genus.Coprobacter.id.949.summary.txt.gz	myooRH	20.6446
rs76001613	G	C	0.21591	0.0493019	9.12599e-06	3385	genus.Coprobacter.id.949.summary.txt.gz	myooRH	19.1788
rs4277593	A	G	-0.0585649	0.0109914	1.13969e-07	16651	genus.Coprococcus1.id.11301.summary.txt.gz	uDKrfx	28.3904
rs56405618	G	A	-0.08963	0.0186508	1.57195e-06	16379	genus.Coprococcus1.id.11301.summary.txt.gz	uDKrfx	23.0946
rs74101919	C	T	-0.0718989	0.0144651	1.03291e-06	16732	genus.Coprococcus1.id.11301.summary.txt.gz	uDKrfx	24.7059
rs1010560	A	C	0.0580232	0.0122722	1.95915e-06	16723	genus.Coprococcus1.id.11301.summary.txt.gz	uDKrfx	22.3544
rs73031725	C	T	0.167591	0.0355224	1.97917e-06	7206	genus.Coprococcus1.id.11301.summary.txt.gz	uDKrfx	22.2586
rs1519491	C	T	0.0499197	0.0113558	8.95283e-06	16733	genus.Coprococcus1.id.11301.summary.txt.gz	uDKrfx	19.3246
rs1576241	G	A	-0.0510343	0.0109535	3.32862e-06	16729	genus.Coprococcus1.id.11301.summary.txt.gz	uDKrfx	21.7082
rs73167075	C	T	0.0573137	0.0127573	8.56864e-06	16733	genus.Coprococcus1.id.11301.summary.txt.gz	uDKrfx	20.1836
rs12794898	T	G	0.0903299	0.0197212	4.91531e-06	15186	genus.Coprococcus1.id.11301.summary.txt.gz	uDKrfx	20.9795
rs946513	T	C	0.205899	0.0460018	8.61855e-06	4310	genus.Coprococcus1.id.11301.summary.txt.gz	uDKrfx	20.0336
rs1762123	T	C	-0.0891532	0.0198554	8.01468e-06	16724	genus.Coprococcus1.id.11301.summary.txt.gz	uDKrfx	20.1612
rs7784490	G	C	-0.0518543	0.0113136	4.55233e-06	16733	genus.Coprococcus1.id.11301.summary.txt.gz	uDKrfx	21.0072
rs12886051	C	G	-0.0521782	0.0118051	8.00779e-06	16633	genus.Coprococcus1.id.11301.summary.txt.gz	uDKrfx	19.5363
rs2907920	G	A	0.0561173	0.0126824	7.65327e-06	16040	genus.Coprococcus1.id.11301.summary.txt.gz	uDKrfx	19.5791
rs59936925	T	A	0.117085	0.0233995	9.37545e-07	10931	genus.Coprococcus2.id.11302.summary.txt.gz	ge8XWw	25.0376
rs6677933	T	C	-0.0804405	0.0164216	1.18501e-06	11483	genus.Coprococcus2.id.11302.summary.txt.gz	ge8XWw	23.9948
rs1958519	A	T	0.0665288	0.0138558	1.57692e-06	11009	genus.Coprococcus2.id.11302.summary.txt.gz	ge8XWw	23.0545
rs72680320	C	T	-0.0649382	0.013919	2.27115e-06	11009	genus.Coprococcus2.id.11302.summary.txt.gz	ge8XWw	21.7663
rs2482516	T	C	0.0754415	0.0164619	4.72333e-06	11483	genus.Coprococcus2.id.11302.summary.txt.gz	ge8XWw	21.0021
rs35890118	G	A	-0.066536	0.0147661	8.25962e-06	11478	genus.Coprococcus2.id.11302.summary.txt.gz	ge8XWw	20.304
rs10121347	G	C	0.0925805	0.0219459	8.31427e-06	11457	genus.Coprococcus2.id.11302.summary.txt.gz	ge8XWw	17.7965
rs9426473	G	A	0.0727361	0.0161662	6.30687e-06	11486	genus.Coprococcus2.id.11302.summary.txt.gz	ge8XWw	20.2435
rs6894272	C	T	-0.113458	0.0253003	9.53205e-06	11001	genus.Coprococcus2.id.11302.summary.txt.gz	ge8XWw	20.1103
rs12634070	C	T	0.0736486	0.0164921	9.95104e-06	11457	genus.Coprococcus2.id.11302.summary.txt.gz	ge8XWw	19.9423
rs61823518	C	A	-0.0955381	0.0215724	6.68258e-06	10980	genus.Coprococcus2.id.11302.summary.txt.gz	ge8XWw	19.6135
rs10070053	G	A	0.0594312	0.0135375	7.64883e-06	11473	genus.Coprococcus2.id.11302.summary.txt.gz	ge8XWw	19.273
rs8100692	C	T	0.0577411	0.0113476	4.16459e-07	15829	genus.Coprococcus3.id.11303.summary.txt.gz	UMSXYf	25.8918
rs62481985	C	G	-0.0582385	0.0115052	4.1756e-07	15472	genus.Coprococcus3.id.11303.summary.txt.gz	UMSXYf	25.623
rs178271	C	T	0.145257	0.0294239	7.81088e-07	10794	genus.Coprococcus3.id.11303.summary.txt.gz	UMSXYf	24.371
rs13394391	T	C	-0.0709302	0.0150918	2.20317e-06	15834	genus.Coprococcus3.id.11303.summary.txt.gz	UMSXYf	22.0892
rs11080344	T	C	0.0516921	0.0113054	4.78692e-06	15835	genus.Coprococcus3.id.11303.summary.txt.gz	UMSXYf	20.9062
rs7521171	A	G	-0.0596434	0.0129279	4.32242e-06	15472	genus.Coprococcus3.id.11303.summary.txt.gz	UMSXYf	21.2849
rs34731438	G	T	-0.0626607	0.0137305	7.70794e-06	15829	genus.Coprococcus3.id.11303.summary.txt.gz	UMSXYf	20.8267
rs11077359	C	T	-0.0645443	0.0148833	9.63598e-06	15378	genus.Coprococcus3.id.11303.summary.txt.gz	UMSXYf	18.8069
rs6994742	T	C	0.0551306	0.0123929	7.83609e-06	15834	genus.Coprococcus3.id.11303.summary.txt.gz	UMSXYf	19.7896
rs13247359	A	G	0.051211	0.0113031	7.32611e-06	15833	genus.Coprococcus3.id.11303.summary.txt.gz	UMSXYf	20.5273
rs4575475	A	G	0.0619514	0.0137787	7.04284e-06	15154	genus.Coprococcus3.id.11303.summary.txt.gz	UMSXYf	20.2155
rs10810043	G	A	0.0515518	0.0115923	9.27424e-06	15833	genus.Coprococcus3.id.11303.summary.txt.gz	UMSXYf	19.7764
rs4677103	G	A	0.0977912	0.0197263	9.59557e-07	7983	genus.DefluviitaleaceaeUCG011.id.11287.summary.txt.gz	0dwM0Y	24.5758
rs72731813	T	C	-0.147383	0.0293796	4.33116e-07	7767	genus.DefluviitaleaceaeUCG011.id.11287.summary.txt.gz	0dwM0Y	25.1653
rs112893842	C	T	0.11381	0.0232806	1.44535e-06	8183	genus.DefluviitaleaceaeUCG011.id.11287.summary.txt.gz	0dwM0Y	23.8988
rs9725395	G	A	-0.13834	0.029554	3.51921e-06	8011	genus.DefluviitaleaceaeUCG011.id.11287.summary.txt.gz	0dwM0Y	21.9109
rs55658617	C	T	0.174369	0.0362226	2.15292e-06	6663	genus.DefluviitaleaceaeUCG011.id.11287.summary.txt.gz	0dwM0Y	23.1728
rs9608282	G	T	0.142939	0.0299793	2.52045e-06	7716	genus.DefluviitaleaceaeUCG011.id.11287.summary.txt.gz	0dwM0Y	22.7332
rs28696126	T	A	-0.106503	0.0238473	6.62806e-06	7811	genus.DefluviitaleaceaeUCG011.id.11287.summary.txt.gz	0dwM0Y	19.9455
rs1582238	C	T	0.0805036	0.0167257	1.56775e-06	7983	genus.DefluviitaleaceaeUCG011.id.11287.summary.txt.gz	0dwM0Y	23.1667
rs12122999	T	G	-0.0827292	0.0181154	4.82584e-06	7811	genus.DefluviitaleaceaeUCG011.id.11287.summary.txt.gz	0dwM0Y	20.8555
rs4344384	T	G	0.0715978	0.0156309	4.83238e-06	8180	genus.DefluviitaleaceaeUCG011.id.11287.summary.txt.gz	0dwM0Y	20.9812
rs2892880	A	G	0.0817755	0.0181686	6.82881e-06	8182	genus.DefluviitaleaceaeUCG011.id.11287.summary.txt.gz	0dwM0Y	20.2582
rs11160353	A	T	-0.0691756	0.0147285	2.70303e-06	9234	genus.Desulfovibrio.id.3173.summary.txt.gz	YdXGde	22.0591
rs2853179	T	C	0.0811971	0.0174234	2.42439e-06	8949	genus.Desulfovibrio.id.3173.summary.txt.gz	YdXGde	21.7177
rs16863365	G	A	0.109402	0.0226964	1.7945e-06	8776	genus.Desulfovibrio.id.3173.summary.txt.gz	YdXGde	23.2349
rs12031543	C	T	-0.127185	0.0281887	6.54764e-06	8855	genus.Desulfovibrio.id.3173.summary.txt.gz	YdXGde	20.3573
rs13066142	A	G	0.119141	0.0250891	3.78665e-06	9241	genus.Desulfovibrio.id.3173.summary.txt.gz	YdXGde	22.5502
rs1294544	C	A	0.0688782	0.0153635	7.77587e-06	9241	genus.Desulfovibrio.id.3173.summary.txt.gz	YdXGde	20.0995
rs2590913	A	G	0.154496	0.0339396	6.65421e-06	7225	genus.Desulfovibrio.id.3173.summary.txt.gz	YdXGde	20.7213
rs2032031	G	A	-0.0654931	0.0148681	9.14277e-06	9241	genus.Desulfovibrio.id.3173.summary.txt.gz	YdXGde	19.4035
rs72647089	G	T	-0.106594	0.0239337	8.29763e-06	8985	genus.Desulfovibrio.id.3173.summary.txt.gz	YdXGde	19.8358
rs7729080	A	C	-0.070287	0.0157691	9.95869e-06	9241	genus.Desulfovibrio.id.3173.summary.txt.gz	YdXGde	19.8671
rs4797774	A	G	0.212582	0.0470044	5.64315e-06	3476	genus.Desulfovibrio.id.3173.summary.txt.gz	YdXGde	20.4538
rs6580353	C	T	0.0770979	0.0169735	4.93857e-06	9241	genus.Desulfovibrio.id.3173.summary.txt.gz	YdXGde	20.632
rs11166701	A	G	-0.0655301	0.013186	5.50746e-07	11720	genus.Dialister.id.2183.summary.txt.gz	T3LPfD	24.6976
rs517089	A	T	0.076227	0.0170411	5.13634e-06	11988	genus.Dialister.id.2183.summary.txt.gz	T3LPfD	20.0089
rs4747450	A	C	0.0668509	0.0147685	5.83729e-06	11987	genus.Dialister.id.2183.summary.txt.gz	T3LPfD	20.4899
rs2314294	C	T	0.0865932	0.0193719	8.07899e-06	11339	genus.Dialister.id.2183.summary.txt.gz	T3LPfD	19.9813
rs4753063	A	G	-0.0596297	0.0130052	4.85684e-06	11989	genus.Dialister.id.2183.summary.txt.gz	T3LPfD	21.0229
rs2435610	C	A	0.0647131	0.0143314	5.93269e-06	11984	genus.Dialister.id.2183.summary.txt.gz	T3LPfD	20.3895
rs10938938	A	G	-0.0773514	0.0170915	7.37063e-06	11401	genus.Dialister.id.2183.summary.txt.gz	T3LPfD	20.4822
rs10138457	C	T	-0.113054	0.0261933	7.88122e-06	10968	genus.Dialister.id.2183.summary.txt.gz	T3LPfD	18.6291
rs11071887	C	T	0.0662403	0.0146315	5.91407e-06	11989	genus.Dialister.id.2183.summary.txt.gz	T3LPfD	20.4959
rs764177	A	C	-0.0601454	0.0135366	9.60772e-06	11988	genus.Dialister.id.2183.summary.txt.gz	T3LPfD	19.7418
rs76680460	A	G	-0.161296	0.0364332	8.19213e-06	7176	genus.Dialister.id.2183.summary.txt.gz	T3LPfD	19.5999
rs75416973	G	A	0.0727223	0.016451	9.46091e-06	11402	genus.Dialister.id.2183.summary.txt.gz	T3LPfD	19.5412
rs13279148	A	G	0.0715309	0.0150878	2.25283e-06	17605	genus.Dorea.id.1997.summary.txt.gz	sVCGyw	22.477
rs62503162	G	A	-0.0974091	0.0194379	7.46605e-07	16210	genus.Dorea.id.1997.summary.txt.gz	sVCGyw	25.1131
rs78772518	C	A	0.13826	0.0283609	3.38015e-06	10858	genus.Dorea.id.1997.summary.txt.gz	sVCGyw	23.7657
rs12216169	A	T	0.0881722	0.0193683	5.33123e-06	16086	genus.Dorea.id.1997.summary.txt.gz	sVCGyw	20.7243
rs73729431	T	C	-0.13745	0.0299983	3.1674e-06	9596	genus.Dorea.id.1997.summary.txt.gz	sVCGyw	20.9941
rs4793307	T	C	0.0574165	0.0122472	4.0069e-06	17600	genus.Dorea.id.1997.summary.txt.gz	sVCGyw	21.9787
rs11150408	G	T	0.0488254	0.0109063	7.05777e-06	17215	genus.Dorea.id.1997.summary.txt.gz	sVCGyw	20.0417
rs345219	G	T	-0.0497368	0.0112621	8.8006e-06	17215	genus.Dorea.id.1997.summary.txt.gz	sVCGyw	19.5038
rs62583469	A	T	-0.0634136	0.0142227	5.77508e-06	16819	genus.Dorea.id.1997.summary.txt.gz	sVCGyw	19.8793
rs3005511	G	A	0.0516127	0.0112852	5.28702e-06	17610	genus.Dorea.id.1997.summary.txt.gz	sVCGyw	20.9166
rs1899291	T	C	0.0697217	0.0150285	4.56686e-06	17609	genus.Dorea.id.1997.summary.txt.gz	sVCGyw	21.5232
rs3752849	A	G	0.163846	0.036608	7.68057e-06	5322	genus.Dorea.id.1997.summary.txt.gz	sVCGyw	20.0318
rs12537781	C	T	-0.055544	0.0125223	9.15137e-06	17608	genus.Dorea.id.1997.summary.txt.gz	sVCGyw	19.6746
rs3851328	G	T	-0.107774	0.0236527	4.17589e-06	5147	genus.Eggerthella.id.819.summary.txt.gz	K5dcPC	20.762
rs2240838	G	A	0.0980582	0.0197653	7.36205e-07	5147	genus.Eggerthella.id.819.summary.txt.gz	K5dcPC	24.6128
rs2223081	A	G	0.102572	0.0221108	3.88889e-06	5147	genus.Eggerthella.id.819.summary.txt.gz	K5dcPC	21.5203
rs112205261	C	T	-0.188618	0.0403613	3.34648e-06	5036	genus.Eggerthella.id.819.summary.txt.gz	K5dcPC	21.8391
rs4985746	A	G	0.110522	0.0247653	5.71461e-06	4906	genus.Eggerthella.id.819.summary.txt.gz	K5dcPC	19.9165
rs1784446	A	G	0.0907728	0.0198096	5.23136e-06	5147	genus.Eggerthella.id.819.summary.txt.gz	K5dcPC	20.9972
rs76663501	T	C	0.175349	0.0378576	4.82574e-06	4814	genus.Eggerthella.id.819.summary.txt.gz	K5dcPC	21.4537
rs6430926	T	C	0.0879736	0.0197127	8.37122e-06	5147	genus.Eggerthella.id.819.summary.txt.gz	K5dcPC	19.9164
rs2877457	A	G	-0.093486	0.0210208	9.02708e-06	5083	genus.Eggerthella.id.819.summary.txt.gz	K5dcPC	19.7787
rs13070736	C	A	-0.121331	0.0272024	7.61915e-06	5147	genus.Eggerthella.id.819.summary.txt.gz	K5dcPC	19.8944
rs67490567	C	T	0.108495	0.0245457	8.94216e-06	5083	genus.Eggerthella.id.819.summary.txt.gz	K5dcPC	19.5374
rs3812426	A	G	0.106447	0.0224159	2.71687e-06	5583	genus.Eisenbergiella.id.11304.summary.txt.gz	yH0oNK	22.5505
rs1508033	C	A	0.091546	0.0195787	3.22889e-06	5580	genus.Eisenbergiella.id.11304.summary.txt.gz	yH0oNK	21.8632
rs12278566	A	T	-0.121065	0.0251658	1.65001e-06	5582	genus.Eisenbergiella.id.11304.summary.txt.gz	yH0oNK	23.1427
rs2683098	T	C	0.107319	0.022515	2.2375e-06	5582	genus.Eisenbergiella.id.11304.summary.txt.gz	yH0oNK	22.72
rs11079158	C	T	0.100627	0.022546	7.34849e-06	5582	genus.Eisenbergiella.id.11304.summary.txt.gz	yH0oNK	19.9199
rs13258851	G	A	0.137001	0.0302124	7.74648e-06	5583	genus.Eisenbergiella.id.11304.summary.txt.gz	yH0oNK	20.5626
rs12710729	A	C	0.0893384	0.0199069	9.8441e-06	5583	genus.Eisenbergiella.id.11304.summary.txt.gz	yH0oNK	20.1404
rs12257723	C	A	-0.0952742	0.0211569	8.85121e-06	5582	genus.Eisenbergiella.id.11304.summary.txt.gz	yH0oNK	20.279
rs4462860	A	G	0.0939071	0.0201104	4.16221e-06	5460	genus.Eisenbergiella.id.11304.summary.txt.gz	yH0oNK	21.8049
rs11027642	T	C	0.129006	0.0284844	4.91871e-06	5583	genus.Eisenbergiella.id.11304.summary.txt.gz	yH0oNK	20.5118
rs11938607	C	T	0.0978125	0.0216636	8.2182e-06	5583	genus.Eisenbergiella.id.11304.summary.txt.gz	yH0oNK	20.3859
rs1553971	G	T	0.120965	0.0263054	5.26837e-06	5583	genus.Eisenbergiella.id.11304.summary.txt.gz	yH0oNK	21.1459
rs11098863	A	T	-0.0966008	0.0162677	3.05646e-09	7524	genus.Enterorhabdus.id.820.summary.txt.gz	O0ZUXs	35.2622
rs7923280	T	A	0.0860019	0.0169148	5.23856e-07	7524	genus.Enterorhabdus.id.820.summary.txt.gz	O0ZUXs	25.8512
rs114731706	G	T	0.182308	0.0382298	2.17342e-06	5956	genus.Enterorhabdus.id.820.summary.txt.gz	O0ZUXs	22.7409
rs3017103	G	A	0.0980897	0.0208995	2.94044e-06	7524	genus.Enterorhabdus.id.820.summary.txt.gz	O0ZUXs	22.0281
rs73331712	C	T	0.26199	0.055123	4.84923e-06	3109	genus.Enterorhabdus.id.820.summary.txt.gz	O0ZUXs	22.5893
rs77655283	A	G	0.132988	0.0298306	5.88042e-06	7494	genus.Enterorhabdus.id.820.summary.txt.gz	O0ZUXs	19.8747
rs9470637	T	A	-0.0755513	0.0166263	5.69624e-06	7524	genus.Enterorhabdus.id.820.summary.txt.gz	O0ZUXs	20.6487
rs424715	C	T	0.0818743	0.0174855	4.4088e-06	7524	genus.Enterorhabdus.id.820.summary.txt.gz	O0ZUXs	21.925
rs10098492	C	T	0.132323	0.0293688	6.40572e-06	7361	genus.Enterorhabdus.id.820.summary.txt.gz	O0ZUXs	20.3001
rs2051957	T	C	0.0843291	0.0189864	8.89859e-06	7524	genus.Enterorhabdus.id.820.summary.txt.gz	O0ZUXs	19.7274
rs7221249	G	A	0.0839861	0.0142741	4.30951e-09	9781	genus.Erysipelatoclostridium.id.11381.summary.txt.gz	M5AnYZ	34.619
rs710230	C	T	0.143381	0.0281514	6.3312e-07	9016	genus.Erysipelatoclostridium.id.11381.summary.txt.gz	M5AnYZ	25.9409
rs4697572	G	A	-0.0810636	0.0163308	7.5935e-07	9779	genus.Erysipelatoclostridium.id.11381.summary.txt.gz	M5AnYZ	24.6397
rs58236560	T	G	-0.111157	0.0234426	2.1612e-06	9368	genus.Erysipelatoclostridium.id.11381.summary.txt.gz	M5AnYZ	22.4834
rs622418	G	A	-0.0668051	0.0143224	3.68156e-06	9783	genus.Erysipelatoclostridium.id.11381.summary.txt.gz	M5AnYZ	21.7563
rs17804233	C	T	-0.0662914	0.0144203	4.58605e-06	9783	genus.Erysipelatoclostridium.id.11381.summary.txt.gz	M5AnYZ	21.1332
rs1434153	A	G	-0.0684526	0.0152443	6.85295e-06	9662	genus.Erysipelatoclostridium.id.11381.summary.txt.gz	M5AnYZ	20.1634
rs340991	G	A	-0.0740482	0.0158891	3.74942e-06	9781	genus.Erysipelatoclostridium.id.11381.summary.txt.gz	M5AnYZ	21.7184
rs6474512	C	A	0.067015	0.0143201	3.01546e-06	9783	genus.Erysipelatoclostridium.id.11381.summary.txt.gz	M5AnYZ	21.9003
rs9590927	A	G	-0.0646003	0.0143479	6.39042e-06	9782	genus.Erysipelatoclostridium.id.11381.summary.txt.gz	M5AnYZ	20.2717
rs61806970	T	C	0.142548	0.0320688	9.0941e-06	8644	genus.Erysipelatoclostridium.id.11381.summary.txt.gz	M5AnYZ	19.7586
rs62060367	C	T	-0.0798013	0.0181358	6.70173e-06	9662	genus.Erysipelatoclostridium.id.11381.summary.txt.gz	M5AnYZ	19.3619
rs45480394	G	T	-0.0687134	0.0151835	7.66155e-06	9604	genus.Erysipelatoclostridium.id.11381.summary.txt.gz	M5AnYZ	20.4804
rs2901723	A	C	0.0641339	0.0144295	8.79469e-06	9662	genus.Erysipelatoclostridium.id.11381.summary.txt.gz	M5AnYZ	19.7549
rs34528142	G	C	-0.0875551	0.0195556	6.12704e-06	9604	genus.Erysipelatoclostridium.id.11381.summary.txt.gz	M5AnYZ	20.0456
rs16936671	T	C	-0.0968026	0.0217883	6.04309e-06	9488	genus.Erysipelatoclostridium.id.11381.summary.txt.gz	M5AnYZ	19.7391
rs3804326	G	A	0.14147	0.0336352	9.85273e-06	7028	genus.Erysipelatoclostridium.id.11381.summary.txt.gz	M5AnYZ	17.6905
rs28568391	G	A	-0.0583911	0.0118741	6.41953e-07	14544	genus.ErysipelotrichaceaeUCG003.id.11384.summary.txt.gz	H78J4P	24.1822
rs11994308	T	C	0.115417	0.0242503	1.32563e-06	13558	genus.ErysipelotrichaceaeUCG003.id.11384.summary.txt.gz	H78J4P	22.6522
rs76502207	C	T	0.144844	0.0289929	6.41121e-07	10740	genus.ErysipelotrichaceaeUCG003.id.11384.summary.txt.gz	H78J4P	24.9583
rs2302840	C	T	-0.0871966	0.017687	1.29329e-06	14897	genus.ErysipelotrichaceaeUCG003.id.11384.summary.txt.gz	H78J4P	24.3046
rs10164067	G	T	-0.10326	0.0212405	1.13086e-06	14427	genus.ErysipelotrichaceaeUCG003.id.11384.summary.txt.gz	H78J4P	23.6339
rs8053479	G	A	-0.0838212	0.0186509	5.83413e-06	13813	genus.ErysipelotrichaceaeUCG003.id.11384.summary.txt.gz	H78J4P	20.198
rs17798136	A	G	0.158818	0.0347674	3.23598e-06	7421	genus.ErysipelotrichaceaeUCG003.id.11384.summary.txt.gz	H78J4P	20.8666
rs11666127	G	A	-0.0719187	0.0161371	7.90414e-06	13813	genus.ErysipelotrichaceaeUCG003.id.11384.summary.txt.gz	H78J4P	19.8626
rs62403464	C	T	-0.0731743	0.0156516	3.43738e-06	14899	genus.ErysipelotrichaceaeUCG003.id.11384.summary.txt.gz	H78J4P	21.8576
rs59068084	G	T	0.0564772	0.0120224	3.11742e-06	14544	genus.ErysipelotrichaceaeUCG003.id.11384.summary.txt.gz	H78J4P	22.0681
rs73074432	T	C	0.072154	0.0164378	9.9902e-06	14217	genus.ErysipelotrichaceaeUCG003.id.11384.summary.txt.gz	H78J4P	19.2679
rs214586	C	T	-0.106455	0.024038	8.50147e-06	13505	genus.ErysipelotrichaceaeUCG003.id.11384.summary.txt.gz	H78J4P	19.6124
rs4758231	T	G	-0.0551754	0.0122047	6.54912e-06	14890	genus.ErysipelotrichaceaeUCG003.id.11384.summary.txt.gz	H78J4P	20.438
rs74988980	A	G	-0.133141	0.0348574	8.64276e-06	5944	genus.ErysipelotrichaceaeUCG003.id.11384.summary.txt.gz	H78J4P	14.5893
rs75949021	C	T	-0.169667	0.0374238	3.57507e-06	6721	genus.ErysipelotrichaceaeUCG003.id.11384.summary.txt.gz	H78J4P	20.5541
rs6875357	T	C	0.165673	0.0353831	6.69637e-06	7034	genus.ErysipelotrichaceaeUCG003.id.11384.summary.txt.gz	H78J4P	21.9237
rs79396538	G	C	0.0848148	0.0191146	8.63479e-06	13750	genus.ErysipelotrichaceaeUCG003.id.11384.summary.txt.gz	H78J4P	19.6884
rs12251396	G	A	-0.0705399	0.0158766	9.51839e-06	14211	genus.ErysipelotrichaceaeUCG003.id.11384.summary.txt.gz	H78J4P	19.7404
rs2267739	C	G	0.115505	0.0237628	1.42478e-06	11853	genus.Escherichia.Shigella.id.3504.summary.txt.gz	KHe7D9	23.6271
rs1154904	G	A	-0.0613376	0.0130644	3.03751e-06	12002	genus.Escherichia.Shigella.id.3504.summary.txt.gz	KHe7D9	22.0431
rs73208162	G	A	-0.119296	0.024839	2.19391e-06	11073	genus.Escherichia.Shigella.id.3504.summary.txt.gz	KHe7D9	23.0665
rs113513883	G	A	0.172283	0.038041	5.27716e-06	6280	genus.Escherichia.Shigella.id.3504.summary.txt.gz	KHe7D9	20.5108
rs7502686	C	G	-0.136384	0.0302576	5.90386e-06	9990	genus.Escherichia.Shigella.id.3504.summary.txt.gz	KHe7D9	20.3168
rs57024273	C	T	0.0626172	0.0139919	9.70464e-06	11853	genus.Escherichia.Shigella.id.3504.summary.txt.gz	KHe7D9	20.028
rs113127095	G	A	0.151009	0.0323434	3.33349e-06	8433	genus.Escherichia.Shigella.id.3504.summary.txt.gz	KHe7D9	21.799
rs117092367	T	A	0.117362	0.0264533	9.65021e-06	10304	genus.Escherichia.Shigella.id.3504.summary.txt.gz	KHe7D9	19.6831
rs112767262	C	T	0.0732963	0.0163589	8.20636e-06	11771	genus.Escherichia.Shigella.id.3504.summary.txt.gz	KHe7D9	20.0751
rs11706043	A	T	0.075657	0.0164155	5.87272e-06	12001	genus.Escherichia.Shigella.id.3504.summary.txt.gz	KHe7D9	21.2417
rs592299	C	T	-0.0592004	0.0129486	4.76927e-06	11995	genus.Escherichia.Shigella.id.3504.summary.txt.gz	KHe7D9	20.9026
rs4731451	A	G	-0.0609885	0.0135157	7.4731e-06	12001	genus.Escherichia.Shigella.id.3504.summary.txt.gz	KHe7D9	20.3619
rs35555519	G	C	0.101976	0.0222883	4.92332e-06	12002	genus.Escherichia.Shigella.id.3504.summary.txt.gz	KHe7D9	20.9335
rs118526	A	C	-0.0594401	0.013598	7.99566e-06	11853	genus.Escherichia.Shigella.id.3504.summary.txt.gz	KHe7D9	19.1077
rs2798105	G	A	-0.100851	0.0222045	8.24501e-06	11296	genus.Escherichia.Shigella.id.3504.summary.txt.gz	KHe7D9	20.6289
rs12320842	G	C	0.094833	0.0163962	7.56951e-09	17638	genus.Faecalibacterium.id.2057.summary.txt.gz	0bIeXW	33.4527
rs6910935	G	A	0.134864	0.0277032	1.37848e-06	12640	genus.Faecalibacterium.id.2057.summary.txt.gz	0bIeXW	23.6991
rs1271565	T	C	-0.0576251	0.0119649	1.30169e-06	17638	genus.Faecalibacterium.id.2057.summary.txt.gz	0bIeXW	23.1955
rs75499067	T	C	0.227585	0.0465522	1.76448e-06	4526	genus.Faecalibacterium.id.2057.summary.txt.gz	0bIeXW	23.9004
rs9536330	C	T	-0.048317	0.010797	5.33258e-06	18082	genus.Faecalibacterium.id.2057.summary.txt.gz	0bIeXW	20.0259
rs28376661	G	C	0.0504817	0.0109368	3.66454e-06	18087	genus.Faecalibacterium.id.2057.summary.txt.gz	0bIeXW	21.3053
rs10927394	T	G	-0.232262	0.0512364	7.01885e-06	3495	genus.Faecalibacterium.id.2057.summary.txt.gz	0bIeXW	20.5494
rs114946999	T	C	-0.0861565	0.01896	5.69574e-06	15673	genus.Faecalibacterium.id.2057.summary.txt.gz	0bIeXW	20.6489
rs79656633	C	T	0.145631	0.0323019	8.13557e-06	9080	genus.Faecalibacterium.id.2057.summary.txt.gz	0bIeXW	20.3259
rs61875484	G	C	0.0817953	0.018369	9.18015e-06	16718	genus.Faecalibacterium.id.2057.summary.txt.gz	0bIeXW	19.8282
rs12753492	C	A	0.0641305	0.0149933	8.80273e-06	17525	genus.Faecalibacterium.id.2057.summary.txt.gz	0bIeXW	18.295
rs2835874	C	T	-0.0866356	0.0196496	7.54405e-06	17567	genus.Faecalibacterium.id.2057.summary.txt.gz	0bIeXW	19.4396
rs11776390	C	T	-0.078354	0.017183	6.39675e-06	16718	genus.Faecalibacterium.id.2057.summary.txt.gz	0bIeXW	20.7932
rs9852893	G	C	0.0657834	0.0129056	3.87539e-07	14184	genus.FamilyXIIIAD3011group.id.11293.summary.txt.gz	8dkFD0	25.9821
rs62200412	T	C	-0.0800851	0.0163834	5.80219e-07	13661	genus.FamilyXIIIAD3011group.id.11293.summary.txt.gz	8dkFD0	23.8943
rs16840310	G	A	-0.0608052	0.0122149	6.75113e-07	14201	genus.FamilyXIIIAD3011group.id.11293.summary.txt.gz	8dkFD0	24.78
rs72730932	A	C	-0.0899559	0.0177107	6.88766e-07	13102	genus.FamilyXIIIAD3011group.id.11293.summary.txt.gz	8dkFD0	25.7982
rs16940167	T	C	0.0732552	0.0159898	3.90837e-06	14201	genus.FamilyXIIIAD3011group.id.11293.summary.txt.gz	8dkFD0	20.9889
rs17156849	A	G	-0.112891	0.0245292	4.19171e-06	13352	genus.FamilyXIIIAD3011group.id.11293.summary.txt.gz	8dkFD0	21.1812
rs62029761	G	A	0.128753	0.0276002	3.89083e-06	9655	genus.FamilyXIIIAD3011group.id.11293.summary.txt.gz	8dkFD0	21.7616
rs11736617	A	G	-0.0759493	0.0172101	9.02048e-06	13778	genus.FamilyXIIIAD3011group.id.11293.summary.txt.gz	8dkFD0	19.4752
rs12812672	C	T	-0.096065	0.020828	2.55807e-06	13565	genus.FamilyXIIIAD3011group.id.11293.summary.txt.gz	8dkFD0	21.2733
rs9276029	G	A	-0.0811384	0.0185669	8.92766e-06	13566	genus.FamilyXIIIAD3011group.id.11293.summary.txt.gz	8dkFD0	19.0975
rs12911842	T	A	-0.0811976	0.0183335	6.90824e-06	14125	genus.FamilyXIIIAD3011group.id.11293.summary.txt.gz	8dkFD0	19.6153
rs149302	C	T	-0.0645635	0.0143225	7.4818e-06	14192	genus.FamilyXIIIAD3011group.id.11293.summary.txt.gz	8dkFD0	20.3206
rs9837139	G	A	0.10752	0.0240482	8.70808e-06	13527	genus.FamilyXIIIAD3011group.id.11293.summary.txt.gz	8dkFD0	19.9901
rs739451	T	C	0.0649589	0.0147534	7.8781e-06	14197	genus.FamilyXIIIAD3011group.id.11293.summary.txt.gz	8dkFD0	19.3862
rs11126423	T	C	0.0904399	0.0196301	5.91249e-06	13735	genus.FamilyXIIIAD3011group.id.11293.summary.txt.gz	8dkFD0	21.2263
rs1426266	C	T	-0.0665521	0.0137151	1.24935e-06	12751	genus.FamilyXIIIUCG001.id.11294.summary.txt.gz	SOekoB	23.5466
rs12049454	C	T	-0.0647298	0.0134065	1.17378e-06	12748	genus.FamilyXIIIUCG001.id.11294.summary.txt.gz	SOekoB	23.3118
rs3842897	A	G	-0.112639	0.0242751	5.19705e-06	12407	genus.FamilyXIIIUCG001.id.11294.summary.txt.gz	SOekoB	21.5307
rs116979587	A	T	-0.121679	0.0260821	3.04638e-06	11989	genus.FamilyXIIIUCG001.id.11294.summary.txt.gz	SOekoB	21.7644
rs62414802	T	C	-0.0611904	0.013457	4.29181e-06	12750	genus.FamilyXIIIUCG001.id.11294.summary.txt.gz	SOekoB	20.6762
rs2276529	G	C	-0.0759406	0.0165099	5.35677e-06	12748	genus.FamilyXIIIUCG001.id.11294.summary.txt.gz	SOekoB	21.1572
rs112362903	G	A	-0.149047	0.0333271	7.8777e-06	8579	genus.FamilyXIIIUCG001.id.11294.summary.txt.gz	SOekoB	20.001
rs8076666	G	A	0.088655	0.0198094	8.0183e-06	12265	genus.FamilyXIIIUCG001.id.11294.summary.txt.gz	SOekoB	20.0292
rs7119679	A	G	-0.0809085	0.0174782	3.52494e-06	12445	genus.FamilyXIIIUCG001.id.11294.summary.txt.gz	SOekoB	21.4286
rs76463770	G	A	0.19313	0.0419866	3.77476e-06	5651	genus.FamilyXIIIUCG001.id.11294.summary.txt.gz	SOekoB	21.1581
rs12030302	G	A	-0.0692276	0.0137467	5.6084e-07	10805	genus.Flavonifractor.id.2059.summary.txt.gz	szT6Ut	25.3607
rs806808	C	T	0.0667272	0.0136557	1.17972e-06	10801	genus.Flavonifractor.id.2059.summary.txt.gz	szT6Ut	23.8767
rs34066017	G	A	0.0764294	0.0159789	1.52086e-06	10705	genus.Flavonifractor.id.2059.summary.txt.gz	szT6Ut	22.8784
rs11811696	C	T	-0.116063	0.0241012	2.07346e-06	10221	genus.Flavonifractor.id.2059.summary.txt.gz	szT6Ut	23.1904
rs4949766	C	T	-0.0687466	0.0151661	4.82823e-06	10805	genus.Flavonifractor.id.2059.summary.txt.gz	szT6Ut	20.5473
rs11642826	C	G	0.14686	0.0325191	6.64895e-06	8151	genus.Flavonifractor.id.2059.summary.txt.gz	szT6Ut	20.3954
rs114873521	T	C	-0.130067	0.0294087	7.12522e-06	9156	genus.Flavonifractor.id.2059.summary.txt.gz	szT6Ut	19.5605
rs6761463	C	G	-0.083392	0.0184596	8.10902e-06	10805	genus.Flavonifractor.id.2059.summary.txt.gz	szT6Ut	20.4081
rs798674	C	G	0.0637125	0.0141608	7.02229e-06	10583	genus.Flavonifractor.id.2059.summary.txt.gz	szT6Ut	20.2429
rs12038887	G	C	0.0942719	0.0211646	9.37203e-06	10583	genus.Flavonifractor.id.2059.summary.txt.gz	szT6Ut	19.8401
rs4378146	C	A	-0.0616691	0.0125259	7.20451e-07	17384	genus.Fusicatenibacter.id.11305.summary.txt.gz	l5MoXi	24.2392
rs62353480	G	A	-0.0701397	0.0145589	1.56768e-06	16119	genus.Fusicatenibacter.id.11305.summary.txt.gz	l5MoXi	23.2098
rs704418	C	T	0.0739124	0.0151073	7.77428e-07	16626	genus.Fusicatenibacter.id.11305.summary.txt.gz	l5MoXi	23.9366
rs2132128	A	G	-0.0771914	0.0160344	1.07686e-06	17370	genus.Fusicatenibacter.id.11305.summary.txt.gz	l5MoXi	23.1755
rs206581	G	A	-0.0568339	0.0127894	8.95756e-06	17384	genus.Fusicatenibacter.id.11305.summary.txt.gz	l5MoXi	19.7476
rs62187631	C	T	-0.0710571	0.015924	4.54526e-06	16522	genus.Fusicatenibacter.id.11305.summary.txt.gz	l5MoXi	19.9118
rs2025938	A	G	-0.0967298	0.0205426	2.98832e-06	15626	genus.Fusicatenibacter.id.11305.summary.txt.gz	l5MoXi	22.1723
rs7069626	C	T	0.0509014	0.0111381	5.41632e-06	17384	genus.Fusicatenibacter.id.11305.summary.txt.gz	l5MoXi	20.8852
rs3303	C	T	-0.0953657	0.020407	3.93891e-06	16877	genus.Fusicatenibacter.id.11305.summary.txt.gz	l5MoXi	21.8387
rs2039204	A	T	-0.0497415	0.0107941	3.94178e-06	17383	genus.Fusicatenibacter.id.11305.summary.txt.gz	l5MoXi	21.2354
rs8028026	G	A	-0.0792146	0.0180505	8.0633e-06	16522	genus.Fusicatenibacter.id.11305.summary.txt.gz	l5MoXi	19.259
rs1864685	C	A	-0.0494799	0.0108105	4.96161e-06	17374	genus.Fusicatenibacter.id.11305.summary.txt.gz	l5MoXi	20.9492
rs792108	C	T	-0.0508345	0.0113843	8.49535e-06	16978	genus.Fusicatenibacter.id.11305.summary.txt.gz	l5MoXi	19.939
rs60254196	G	A	-0.0492427	0.0109365	5.46739e-06	16978	genus.Fusicatenibacter.id.11305.summary.txt.gz	l5MoXi	20.2735
rs9905659	A	G	-0.061617	0.0136576	7.30993e-06	17384	genus.Fusicatenibacter.id.11305.summary.txt.gz	l5MoXi	20.3542
rs8063430	C	T	-0.104026	0.022217	4.9289e-06	15552	genus.Fusicatenibacter.id.11305.summary.txt.gz	l5MoXi	21.9239
rs6515626	A	G	0.141575	0.0313559	7.28654e-06	7796	genus.Fusicatenibacter.id.11305.summary.txt.gz	l5MoXi	20.3862
rs10439674	G	A	-0.0572129	0.0130007	7.68485e-06	17381	genus.Fusicatenibacter.id.11305.summary.txt.gz	l5MoXi	19.3667
rs167879	T	C	-0.0659543	0.0148763	5.86893e-06	16542	genus.Fusicatenibacter.id.11305.summary.txt.gz	l5MoXi	19.6562
rs73103914	G	A	-0.0597324	0.0134458	8.29563e-06	17384	genus.Fusicatenibacter.id.11305.summary.txt.gz	l5MoXi	19.7355
rs76287110	T	A	-0.242965	0.0466177	1.67486e-07	3483	genus.Gordonibacter.id.821.summary.txt.gz	ZF9Nps	27.1634
rs7294633	T	C	0.12867	0.0249946	3.43763e-07	3723	genus.Gordonibacter.id.821.summary.txt.gz	ZF9Nps	26.5009
rs7220558	T	A	0.116884	0.0234834	6.70634e-07	3723	genus.Gordonibacter.id.821.summary.txt.gz	ZF9Nps	24.7737
rs71545975	G	A	-0.153972	0.0338918	7.03944e-06	3556	genus.Gordonibacter.id.821.summary.txt.gz	ZF9Nps	20.6393
rs35042269	A	C	-0.180293	0.0403296	8.10852e-06	3595	genus.Gordonibacter.id.821.summary.txt.gz	ZF9Nps	19.9852
rs72714787	A	C	0.181405	0.0377102	1.42889e-06	3723	genus.Gordonibacter.id.821.summary.txt.gz	ZF9Nps	23.1409
rs322296	A	G	0.17869	0.037722	4.02422e-06	3595	genus.Gordonibacter.id.821.summary.txt.gz	ZF9Nps	22.4393
rs72939513	G	A	-0.21399	0.0490592	7.98199e-06	3435	genus.Gordonibacter.id.821.summary.txt.gz	ZF9Nps	19.0259
rs3765837	G	T	-0.190729	0.0433608	7.16906e-06	3556	genus.Gordonibacter.id.821.summary.txt.gz	ZF9Nps	19.348
rs13412653	C	A	0.107597	0.0239228	8.61141e-06	3723	genus.Gordonibacter.id.821.summary.txt.gz	ZF9Nps	20.2293
rs117347059	C	G	-0.128261	0.0285123	9.16713e-06	3684	genus.Gordonibacter.id.821.summary.txt.gz	ZF9Nps	20.2361
rs16955299	A	G	-0.196423	0.0433538	6.37019e-06	3572	genus.Gordonibacter.id.821.summary.txt.gz	ZF9Nps	20.5272
rs4596722	G	A	0.102908	0.0231571	9.0568e-06	3723	genus.Gordonibacter.id.821.summary.txt.gz	ZF9Nps	19.7484
rs768830	A	G	0.149852	0.0333315	7.75583e-06	3723	genus.Gordonibacter.id.821.summary.txt.gz	ZF9Nps	20.2124
rs61934597	T	C	-0.172495	0.0388567	8.36672e-06	3684	genus.Gordonibacter.id.821.summary.txt.gz	ZF9Nps	19.7069
rs12191680	G	C	0.106544	0.0200323	1.46913e-07	9115	genus.Haemophilus.id.3698.summary.txt.gz	12TOSC	28.2877
rs9382510	T	C	-0.093521	0.0172649	7.12051e-08	9117	genus.Haemophilus.id.3698.summary.txt.gz	12TOSC	29.3422
rs9574096	T	A	-0.0736375	0.0155227	2.1802e-06	9118	genus.Haemophilus.id.3698.summary.txt.gz	12TOSC	22.5041
rs76022354	T	C	0.244638	0.0505504	1.83031e-06	3618	genus.Haemophilus.id.3698.summary.txt.gz	12TOSC	23.4205
rs111582866	A	G	-0.124265	0.026016	1.27347e-06	8370	genus.Haemophilus.id.3698.summary.txt.gz	12TOSC	22.8149
rs9895850	C	T	-0.192957	0.0416755	2.1406e-06	4592	genus.Haemophilus.id.3698.summary.txt.gz	12TOSC	21.4367
rs35509	A	G	0.128249	0.0268779	2.00952e-06	8430	genus.Haemophilus.id.3698.summary.txt.gz	12TOSC	22.7676
rs78909003	C	T	-0.246256	0.0503924	1.66745e-06	3559	genus.Haemophilus.id.3698.summary.txt.gz	12TOSC	23.8805
rs9328464	C	T	0.0723095	0.0148799	1.42269e-06	9119	genus.Haemophilus.id.3698.summary.txt.gz	12TOSC	23.615
rs4822728	C	T	0.0705861	0.0151388	3.47849e-06	9119	genus.Haemophilus.id.3698.summary.txt.gz	12TOSC	21.7399
rs10840326	G	C	-0.0677384	0.0151463	7.36533e-06	8888	genus.Haemophilus.id.3698.summary.txt.gz	12TOSC	20.0013
rs12876183	A	T	0.0749201	0.016711	9.6249e-06	9110	genus.Haemophilus.id.3698.summary.txt.gz	12TOSC	20.0999
rs10781340	A	G	0.0948915	0.0203221	4.32266e-06	9037	genus.Haemophilus.id.3698.summary.txt.gz	12TOSC	21.8031
rs56310940	C	G	-0.108393	0.0247052	7.23232e-06	9119	genus.Haemophilus.id.3698.summary.txt.gz	12TOSC	19.2499
rs761624	G	C	0.0959801	0.0179537	1.37775e-07	7706	genus.Holdemanella.id.11393.summary.txt.gz	aiTF1e	28.5794
rs607782	C	T	-0.0854214	0.0172515	7.19447e-07	7456	genus.Holdemanella.id.11393.summary.txt.gz	aiTF1e	24.5177
rs75764681	C	T	-0.283103	0.0598999	1.94273e-06	3003	genus.Holdemanella.id.11393.summary.txt.gz	aiTF1e	22.3376
rs73011279	C	T	-0.0961669	0.0199336	1.36046e-06	7456	genus.Holdemanella.id.11393.summary.txt.gz	aiTF1e	23.2744
rs4541991	C	T	-0.0927334	0.0194435	2.10094e-06	7657	genus.Holdemanella.id.11393.summary.txt.gz	aiTF1e	22.747
rs1830029	G	C	-0.0954096	0.021093	5.34728e-06	7456	genus.Holdemanella.id.11393.summary.txt.gz	aiTF1e	20.46
rs12513188	A	G	0.0903906	0.0195276	4.6548e-06	7700	genus.Holdemanella.id.11393.summary.txt.gz	aiTF1e	21.4263
rs12415649	C	G	0.0839384	0.0190567	7.87995e-06	7662	genus.Holdemanella.id.11393.summary.txt.gz	aiTF1e	19.4011
rs1926302	A	G	-0.107972	0.0231421	7.50141e-06	7702	genus.Holdemanella.id.11393.summary.txt.gz	aiTF1e	21.7679
rs17586763	C	T	-0.227285	0.0510135	7.71949e-06	3817	genus.Holdemanella.id.11393.summary.txt.gz	aiTF1e	19.8504
rs8113760	A	G	0.078999	0.01734	4.62395e-06	7456	genus.Holdemanella.id.11393.summary.txt.gz	aiTF1e	20.7559
rs34187114	A	C	-0.104505	0.022601	5.13495e-06	7704	genus.Holdemanella.id.11393.summary.txt.gz	aiTF1e	21.3807
rs35228298	A	G	0.0934832	0.0202886	7.29849e-06	7456	genus.Holdemanella.id.11393.summary.txt.gz	aiTF1e	21.2307
rs62113381	C	T	-0.105447	0.0232029	5.53879e-06	7310	genus.Holdemanella.id.11393.summary.txt.gz	aiTF1e	20.6531
rs1867876	C	T	0.0842919	0.0162192	2.7388e-07	9109	genus.Holdemania.id.2157.summary.txt.gz	Vd7nyq	27.0093
rs9500080	T	C	0.0926764	0.0178886	4.08515e-07	9106	genus.Holdemania.id.2157.summary.txt.gz	Vd7nyq	26.8402
rs6133067	C	T	0.0910829	0.0178561	5.16929e-07	8863	genus.Holdemania.id.2157.summary.txt.gz	Vd7nyq	26.0196
rs150096134	A	T	0.162139	0.0332089	2.37767e-06	6906	genus.Holdemania.id.2157.summary.txt.gz	Vd7nyq	23.8378
rs41438744	G	C	-0.12487	0.0270129	2.44434e-06	8839	genus.Holdemania.id.2157.summary.txt.gz	Vd7nyq	21.3686
rs77293403	G	A	0.164556	0.0341775	1.77466e-06	7585	genus.Holdemania.id.2157.summary.txt.gz	Vd7nyq	23.182
rs80149660	T	C	-0.232987	0.0519183	6.04217e-06	3283	genus.Holdemania.id.2157.summary.txt.gz	Vd7nyq	20.1383
rs116500994	T	G	-0.13755	0.0293386	2.34479e-06	8432	genus.Holdemania.id.2157.summary.txt.gz	Vd7nyq	21.9809
rs55888180	G	C	0.128671	0.0282795	5.89194e-06	8464	genus.Holdemania.id.2157.summary.txt.gz	Vd7nyq	20.7023
rs4146507	T	C	0.079488	0.0177002	7.22973e-06	9108	genus.Holdemania.id.2157.summary.txt.gz	Vd7nyq	20.1672
rs111745969	G	A	0.120677	0.0265781	3.70776e-06	8233	genus.Holdemania.id.2157.summary.txt.gz	Vd7nyq	20.6158
rs113593397	G	A	-0.128935	0.0282526	9.35728e-06	8296	genus.Holdemania.id.2157.summary.txt.gz	Vd7nyq	20.8268
rs10885477	C	T	-0.135137	0.0301894	8.59833e-06	8690	genus.Holdemania.id.2157.summary.txt.gz	Vd7nyq	20.0372
rs9529719	C	T	0.074038	0.0160494	5.96669e-06	9107	genus.Holdemania.id.2157.summary.txt.gz	Vd7nyq	21.2809
rs967319	C	T	0.0788638	0.0176744	8.38155e-06	9108	genus.Holdemania.id.2157.summary.txt.gz	Vd7nyq	19.9098
rs12701617	G	A	-0.0660617	0.0149427	9.51844e-06	9106	genus.Holdemania.id.2157.summary.txt.gz	Vd7nyq	19.5453
rs73139538	A	G	-0.148594	0.0327469	7.77178e-06	8095	genus.Holdemania.id.2157.summary.txt.gz	Vd7nyq	20.5901
rs11080063	A	G	-0.0665238	0.0149837	6.66887e-06	9103	genus.Holdemania.id.2157.summary.txt.gz	Vd7nyq	19.7113
rs901099	G	T	-0.12718	0.0250924	6.52858e-07	3647	genus.Howardella.id.2000.summary.txt.gz	HlKo1U	25.6894
rs1484873	G	A	-0.227831	0.046335	2.55918e-06	3608	genus.Howardella.id.2000.summary.txt.gz	HlKo1U	24.1773
rs17167098	A	G	-0.169366	0.0352068	1.12323e-06	3586	genus.Howardella.id.2000.summary.txt.gz	HlKo1U	23.1419
rs609430	G	T	-0.112045	0.0239328	3.34484e-06	3798	genus.Howardella.id.2000.summary.txt.gz	HlKo1U	21.918
rs36081916	C	T	-0.18123	0.0402987	4.7004e-06	3216	genus.Howardella.id.2000.summary.txt.gz	HlKo1U	20.2244
rs12452946	G	A	-0.105833	0.0228941	3.80393e-06	3800	genus.Howardella.id.2000.summary.txt.gz	HlKo1U	21.3696
rs61771805	T	A	-0.136779	0.0296811	4.0274e-06	3612	genus.Howardella.id.2000.summary.txt.gz	HlKo1U	21.2362
rs672217	A	G	0.164146	0.0349993	3.52468e-06	3611	genus.Howardella.id.2000.summary.txt.gz	HlKo1U	21.9959
rs3791893	G	A	0.147035	0.034023	9.49716e-06	3795	genus.Howardella.id.2000.summary.txt.gz	HlKo1U	18.6766
rs10048062	T	C	-0.147352	0.0336531	8.58873e-06	3800	genus.Howardella.id.2000.summary.txt.gz	HlKo1U	19.1718
rs2154047	A	C	-0.192557	0.0420093	9.97042e-06	3623	genus.Howardella.id.2000.summary.txt.gz	HlKo1U	21.0101
rs13128780	C	T	-0.149725	0.0312777	1.74998e-06	3999	genus.Hungatella.id.11306.summary.txt.gz	LuW8bl	22.915
rs72759041	T	G	-0.126025	0.0282242	3.86095e-06	3910	genus.Hungatella.id.11306.summary.txt.gz	LuW8bl	19.9374
rs10044993	A	C	0.139547	0.0316748	8.06668e-06	4209	genus.Hungatella.id.11306.summary.txt.gz	LuW8bl	19.4095
rs13249325	G	T	-0.100023	0.0225883	9.69162e-06	4209	genus.Hungatella.id.11306.summary.txt.gz	LuW8bl	19.6078
rs17092615	A	G	0.152235	0.0337867	7.37677e-06	4009	genus.Hungatella.id.11306.summary.txt.gz	LuW8bl	20.3018
rs10805326	A	G	0.0775151	0.0139665	3.54544e-08	12303	genus.Intestinibacter.id.11345.summary.txt.gz	tgkiP3	30.8034
rs4327025	A	G	-0.0810346	0.0154397	1.64326e-07	12303	genus.Intestinibacter.id.11345.summary.txt.gz	tgkiP3	27.5464
rs478972	C	T	-0.142681	0.0297116	1.81991e-06	10333	genus.Intestinibacter.id.11345.summary.txt.gz	tgkiP3	23.0611
rs6875660	T	C	0.0890455	0.0193905	3.05781e-06	12293	genus.Intestinibacter.id.11345.summary.txt.gz	tgkiP3	21.0885
rs16938435	C	T	-0.112189	0.0235439	1.80097e-06	12303	genus.Intestinibacter.id.11345.summary.txt.gz	tgkiP3	22.706
rs6062862	G	A	0.0924508	0.0204658	6.67984e-06	12189	genus.Intestinibacter.id.11345.summary.txt.gz	tgkiP3	20.4063
rs118030283	A	G	-0.151829	0.0324471	2.67439e-06	8830	genus.Intestinibacter.id.11345.summary.txt.gz	tgkiP3	21.8956
rs11109097	T	C	0.0624272	0.0138539	5.49484e-06	11886	genus.Intestinibacter.id.11345.summary.txt.gz	tgkiP3	20.305
rs9348442	T	C	0.099082	0.0221625	6.25936e-06	12303	genus.Intestinibacter.id.11345.summary.txt.gz	tgkiP3	19.9871
rs447950	G	A	0.0628342	0.0136652	5.63911e-06	12303	genus.Intestinibacter.id.11345.summary.txt.gz	tgkiP3	21.1426
rs62430350	C	T	0.151096	0.0351476	6.84229e-06	7650	genus.Intestinibacter.id.11345.summary.txt.gz	tgkiP3	18.4805
rs2702387	G	A	0.0608559	0.0132145	4.25994e-06	12291	genus.Intestinibacter.id.11345.summary.txt.gz	tgkiP3	21.2081
rs68093214	T	C	0.0662258	0.0149877	9.25769e-06	11886	genus.Intestinibacter.id.11345.summary.txt.gz	tgkiP3	19.5246
rs2098844	T	C	-0.0575295	0.0128416	6.78879e-06	12291	genus.Intestinibacter.id.11345.summary.txt.gz	tgkiP3	20.0699
rs893394	A	G	0.0583322	0.0130729	7.85038e-06	11886	genus.Intestinibacter.id.11345.summary.txt.gz	tgkiP3	19.9099
rs11258178	G	A	0.0660742	0.0134139	6.98195e-07	11766	genus.Intestinimonas.id.2062.summary.txt.gz	4DutMO	24.2636
rs12226153	G	A	-0.151142	0.0306922	5.12171e-07	9023	genus.Intestinimonas.id.2062.summary.txt.gz	4DutMO	24.2502
rs4784055	C	T	-0.175324	0.038599	8.71812e-07	3193	genus.Intestinimonas.id.2062.summary.txt.gz	4DutMO	20.6315
rs716604	G	A	0.0818068	0.0165992	8.5663e-07	12090	genus.Intestinimonas.id.2062.summary.txt.gz	4DutMO	24.2886
rs2930225	T	G	0.0729524	0.0152948	1.34622e-06	12003	genus.Intestinimonas.id.2062.summary.txt.gz	4DutMO	22.7504
rs62240188	A	G	0.130074	0.0267179	2.20308e-06	10252	genus.Intestinimonas.id.2062.summary.txt.gz	4DutMO	23.7014
rs2731794	T	C	0.120632	0.0257529	1.91744e-06	11079	genus.Intestinimonas.id.2062.summary.txt.gz	4DutMO	21.9418
rs7170984	C	T	-0.0658116	0.0140767	2.98356e-06	12090	genus.Intestinimonas.id.2062.summary.txt.gz	4DutMO	21.8575
rs10262702	C	T	0.0918017	0.0194885	2.06073e-06	11766	genus.Intestinimonas.id.2062.summary.txt.gz	4DutMO	22.1894
rs12566247	A	T	0.0637084	0.0135355	2.19054e-06	12076	genus.Intestinimonas.id.2062.summary.txt.gz	4DutMO	22.1535
rs1859797	A	G	0.060368	0.0131793	4.12235e-06	11766	genus.Intestinimonas.id.2062.summary.txt.gz	4DutMO	20.9812
rs11928843	A	G	-0.0607331	0.0132035	4.20567e-06	11766	genus.Intestinimonas.id.2062.summary.txt.gz	4DutMO	21.1578
rs17067892	T	C	0.107194	0.0250013	6.37926e-06	11544	genus.Intestinimonas.id.2062.summary.txt.gz	4DutMO	18.3828
rs72982915	T	C	0.183158	0.0402743	4.91157e-06	5591	genus.Intestinimonas.id.2062.summary.txt.gz	4DutMO	20.6822
rs994794	C	G	-0.141905	0.0315074	7.30503e-06	9250	genus.Intestinimonas.id.2062.summary.txt.gz	4DutMO	20.2848
rs4113676	C	A	-0.218507	0.0490152	7.41635e-06	3170	genus.Intestinimonas.id.2062.summary.txt.gz	4DutMO	19.8733
rs62427239	A	C	0.162658	0.0367647	9.40505e-06	6385	genus.Intestinimonas.id.2062.summary.txt.gz	4DutMO	19.5744
rs2276760	G	A	-0.0685234	0.0152546	7.84062e-06	12081	genus.Intestinimonas.id.2062.summary.txt.gz	4DutMO	20.178
rs6934519	T	C	0.0692373	0.0151154	8.56956e-06	12089	genus.Intestinimonas.id.2062.summary.txt.gz	4DutMO	20.9818
rs1000888	G	C	-0.0585038	0.013219	9.71299e-06	12090	genus.Intestinimonas.id.2062.summary.txt.gz	4DutMO	19.5871
rs6112314	C	A	-0.0561715	0.0108174	2.43212e-07	17842	genus.Lachnoclostridium.id.11308.summary.txt.gz	n4UtKu	26.964
rs62285313	G	A	0.0864203	0.0181565	1.58331e-06	16991	genus.Lachnoclostridium.id.11308.summary.txt.gz	n4UtKu	22.6551
rs78068103	G	A	0.0886199	0.0194248	3.66519e-06	17477	genus.Lachnoclostridium.id.11308.summary.txt.gz	n4UtKu	20.8137
rs615997	C	T	0.0511752	0.0106491	2.02677e-06	17911	genus.Lachnoclostridium.id.11308.summary.txt.gz	n4UtKu	23.0939
rs61915992	T	A	0.0803876	0.0172209	2.6727e-06	16773	genus.Lachnoclostridium.id.11308.summary.txt.gz	n4UtKu	21.7905
rs789029	T	C	-0.0641288	0.0137974	3.75328e-06	17922	genus.Lachnoclostridium.id.11308.summary.txt.gz	n4UtKu	21.6029
rs12566975	C	T	-0.0468097	0.0105787	9.57204e-06	17921	genus.Lachnoclostridium.id.11308.summary.txt.gz	n4UtKu	19.5798
rs4738679	A	G	-0.0520267	0.011404	4.41754e-06	17921	genus.Lachnoclostridium.id.11308.summary.txt.gz	n4UtKu	20.813
rs1031599	T	G	-0.078627	0.0175644	6.31376e-06	17398	genus.Lachnoclostridium.id.11308.summary.txt.gz	n4UtKu	20.039
rs72829893	T	G	0.117472	0.0268103	5.57766e-06	12404	genus.Lachnoclostridium.id.11308.summary.txt.gz	n4UtKu	19.1985
rs3821998	A	C	-0.0864066	0.0192519	6.72052e-06	17920	genus.Lachnoclostridium.id.11308.summary.txt.gz	n4UtKu	20.1439
rs2385421	G	A	0.0746186	0.0180734	7.13717e-06	17903	genus.Lachnoclostridium.id.11308.summary.txt.gz	n4UtKu	17.0457
rs1528479	A	G	-0.0497798	0.0111919	9.63976e-06	17477	genus.Lachnoclostridium.id.11308.summary.txt.gz	n4UtKu	19.7832
rs1997204	C	T	-0.108075	0.0242022	5.97081e-06	14138	genus.Lachnoclostridium.id.11308.summary.txt.gz	n4UtKu	19.9406
rs62028349	C	G	0.0469989	0.0105971	9.17043e-06	17922	genus.Lachnoclostridium.id.11308.summary.txt.gz	n4UtKu	19.6699
rs13157098	G	A	-0.0768058	0.0155312	5.99315e-07	15947	genus.Lachnospira.id.2004.summary.txt.gz	r6zn45	24.4556
rs4923324	A	G	-0.0617321	0.0133387	2.43593e-06	16490	genus.Lachnospira.id.2004.summary.txt.gz	r6zn45	21.4189
rs56791201	C	T	0.051823	0.0110697	2.92823e-06	16486	genus.Lachnospira.id.2004.summary.txt.gz	r6zn45	21.9167
rs2326833	G	C	-0.078495	0.017109	4.59648e-06	15632	genus.Lachnospira.id.2004.summary.txt.gz	r6zn45	21.0491
rs4686798	C	T	0.0531826	0.0113747	2.73936e-06	16497	genus.Lachnospira.id.2004.summary.txt.gz	r6zn45	21.8603
rs159484	A	G	0.0794668	0.0176999	6.67622e-06	16487	genus.Lachnospira.id.2004.summary.txt.gz	r6zn45	20.1573
rs2520509	G	A	0.0519063	0.011578	7.41854e-06	16500	genus.Lachnospira.id.2004.summary.txt.gz	r6zn45	20.099
rs7249113	A	G	0.0679483	0.0133496	3.72097e-07	13534	genus.LachnospiraceaeFCS020group.id.11314.summary.txt.gz	xSq0df	25.9073
rs12078956	G	C	0.106101	0.0222904	2.15431e-06	13101	genus.LachnospiraceaeFCS020group.id.11314.summary.txt.gz	xSq0df	22.657
rs369444	G	C	0.125481	0.0259008	3.14826e-06	12465	genus.LachnospiraceaeFCS020group.id.11314.summary.txt.gz	xSq0df	23.471
rs72793667	G	A	-0.116881	0.0246589	1.63421e-06	12396	genus.LachnospiraceaeFCS020group.id.11314.summary.txt.gz	xSq0df	22.4667
rs1363769	C	T	-0.200628	0.0449372	1.58163e-06	3555	genus.LachnospiraceaeFCS020group.id.11314.summary.txt.gz	xSq0df	19.933
rs10093861	A	G	-0.0568869	0.0121152	3.05624e-06	13772	genus.LachnospiraceaeFCS020group.id.11314.summary.txt.gz	xSq0df	22.0477
rs9788306	T	C	-0.062804	0.0130744	1.38618e-06	13772	genus.LachnospiraceaeFCS020group.id.11314.summary.txt.gz	xSq0df	23.0743
rs62140927	T	C	0.0613709	0.0131055	2.3794e-06	13771	genus.LachnospiraceaeFCS020group.id.11314.summary.txt.gz	xSq0df	21.929
rs113859143	C	G	-0.108906	0.0242055	2.5545e-06	13238	genus.LachnospiraceaeFCS020group.id.11314.summary.txt.gz	xSq0df	20.2432
rs9919338	C	G	-0.0553339	0.0120621	4.90667e-06	13768	genus.LachnospiraceaeFCS020group.id.11314.summary.txt.gz	xSq0df	21.0443
rs35035870	C	T	-0.190615	0.0414403	2.62028e-06	5642	genus.LachnospiraceaeFCS020group.id.11314.summary.txt.gz	xSq0df	21.1578
rs2862811	C	T	0.0564927	0.0121736	3.91911e-06	13772	genus.LachnospiraceaeFCS020group.id.11314.summary.txt.gz	xSq0df	21.5351
rs1254846	A	G	0.105963	0.0232501	5.59664e-06	13172	genus.LachnospiraceaeFCS020group.id.11314.summary.txt.gz	xSq0df	20.7709
rs4452603	G	T	0.0604208	0.0135965	8.9819e-06	13487	genus.LachnospiraceaeFCS020group.id.11314.summary.txt.gz	xSq0df	19.748
rs2322265	T	C	-0.0666305	0.0141577	5.20809e-06	13772	genus.LachnospiraceaeFCS020group.id.11314.summary.txt.gz	xSq0df	22.1495
rs3999074	T	G	-0.0550587	0.0121847	6.55048e-06	13772	genus.LachnospiraceaeFCS020group.id.11314.summary.txt.gz	xSq0df	20.4185
rs9308097	G	A	0.055381	0.0123659	7.4729e-06	13542	genus.LachnospiraceaeFCS020group.id.11314.summary.txt.gz	xSq0df	20.0571
rs6116753	A	G	0.0994748	0.0209139	2.9225e-06	6278	genus.LachnospiraceaeNC2004group.id.11316.summary.txt.gz	NF9d2l	22.6233
rs3756315	G	A	-0.0883469	0.0188397	3.32583e-06	6328	genus.LachnospiraceaeNC2004group.id.11316.summary.txt.gz	NF9d2l	21.9905
rs12127733	A	G	0.115182	0.0246006	3.10594e-06	6226	genus.LachnospiraceaeNC2004group.id.11316.summary.txt.gz	NF9d2l	21.9217
rs17067076	A	G	-0.154631	0.0352194	5.61206e-06	4449	genus.LachnospiraceaeNC2004group.id.11316.summary.txt.gz	NF9d2l	19.2767
rs1331592	G	C	0.0948806	0.0208369	5.34359e-06	6328	genus.LachnospiraceaeNC2004group.id.11316.summary.txt.gz	NF9d2l	20.7343
rs1928659	C	T	0.102522	0.0226445	6.17241e-06	5516	genus.LachnospiraceaeNC2004group.id.11316.summary.txt.gz	NF9d2l	20.4978
rs1929743	C	T	0.0837206	0.0190318	9.0551e-06	6330	genus.LachnospiraceaeNC2004group.id.11316.summary.txt.gz	NF9d2l	19.351
rs12863463	A	G	-0.156365	0.0345372	6.03984e-06	5516	genus.LachnospiraceaeNC2004group.id.11316.summary.txt.gz	NF9d2l	20.4977
rs117467633	C	T	-0.169687	0.0383169	9.13317e-06	5077	genus.LachnospiraceaeNC2004group.id.11316.summary.txt.gz	NF9d2l	19.6119
rs12208226	A	C	-0.154739	0.0340372	9.7484e-06	5620	genus.LachnospiraceaeNC2004group.id.11316.summary.txt.gz	NF9d2l	20.6677
rs9932954	G	A	-0.0561864	0.0115984	1.24882e-06	15222	genus.LachnospiraceaeND3007group.id.11317.summary.txt.gz	GnvOeg	23.4674
rs13110238	G	C	-0.0636978	0.0142041	4.47808e-06	15019	genus.LachnospiraceaeND3007group.id.11317.summary.txt.gz	GnvOeg	20.1104
rs72776675	C	T	-0.0647067	0.014797	8.71689e-06	15302	genus.LachnospiraceaeND3007group.id.11317.summary.txt.gz	GnvOeg	19.1228
rs2861203	A	G	0.0572304	0.0127279	7.36931e-06	15305	genus.LachnospiraceaeND3007group.id.11317.summary.txt.gz	GnvOeg	20.2181
rs12362320	C	G	0.0573168	0.0115466	8.04224e-07	16764	genus.LachnospiraceaeNK4A136group.id.11319.summary.txt.gz	Gxcqns	24.6407
rs954878	G	A	-0.0520656	0.0109082	1.78203e-06	17227	genus.LachnospiraceaeNK4A136group.id.11319.summary.txt.gz	Gxcqns	22.7821
rs7832116	G	A	-0.0714756	0.0151703	3.57084e-06	17219	genus.LachnospiraceaeNK4A136group.id.11319.summary.txt.gz	Gxcqns	22.1987
rs7616165	T	G	-0.230542	0.0483465	2.77391e-06	4094	genus.LachnospiraceaeNK4A136group.id.11319.summary.txt.gz	Gxcqns	22.739
rs76193507	G	A	-0.22973	0.0499776	2.9309e-06	3578	genus.LachnospiraceaeNK4A136group.id.11319.summary.txt.gz	Gxcqns	21.1293
rs11263806	G	A	-0.0524615	0.0116758	5.06517e-06	17236	genus.LachnospiraceaeNK4A136group.id.11319.summary.txt.gz	Gxcqns	20.1887
rs73044693	G	A	-0.10758	0.0229884	3.57256e-06	12773	genus.LachnospiraceaeNK4A136group.id.11319.summary.txt.gz	Gxcqns	21.9
rs160061	G	A	0.0513831	0.0108094	2.12198e-06	17234	genus.LachnospiraceaeNK4A136group.id.11319.summary.txt.gz	Gxcqns	22.5963
rs7073658	G	T	-0.0499621	0.0109693	5.2691e-06	17236	genus.LachnospiraceaeNK4A136group.id.11319.summary.txt.gz	Gxcqns	20.7456
rs68104925	C	T	-0.0549104	0.0115385	2.36779e-06	17227	genus.LachnospiraceaeNK4A136group.id.11319.summary.txt.gz	Gxcqns	22.647
rs12611395	G	A	-0.0902532	0.0199652	5.83039e-06	16486	genus.LachnospiraceaeNK4A136group.id.11319.summary.txt.gz	Gxcqns	20.4351
rs2880566	C	T	0.0599578	0.0134693	5.61428e-06	17232	genus.LachnospiraceaeNK4A136group.id.11319.summary.txt.gz	Gxcqns	19.8155
rs28540839	C	A	0.0508285	0.0110591	9.34319e-06	16764	genus.LachnospiraceaeNK4A136group.id.11319.summary.txt.gz	Gxcqns	21.1239
rs59805249	C	T	0.0936162	0.0207982	9.45385e-06	15195	genus.LachnospiraceaeNK4A136group.id.11319.summary.txt.gz	Gxcqns	20.2605
rs10952110	T	G	0.0487709	0.0109614	9.08113e-06	16764	genus.LachnospiraceaeNK4A136group.id.11319.summary.txt.gz	Gxcqns	19.7964
rs4955932	C	T	-0.0492283	0.0109388	7.05426e-06	17236	genus.LachnospiraceaeNK4A136group.id.11319.summary.txt.gz	Gxcqns	20.2531
rs437876	C	T	0.0784637	0.0144768	7.1655e-08	10150	genus.LachnospiraceaeUCG001.id.11321.summary.txt.gz	oyHHWf	29.3761
rs985416	T	C	0.0970258	0.0181807	1.45591e-07	9917	genus.LachnospiraceaeUCG001.id.11321.summary.txt.gz	oyHHWf	28.4809
rs2050911	A	G	0.0751466	0.0153934	1.10648e-06	10148	genus.LachnospiraceaeUCG001.id.11321.summary.txt.gz	oyHHWf	23.8313
rs10815577	G	C	-0.0683706	0.0143691	1.71503e-06	10149	genus.LachnospiraceaeUCG001.id.11321.summary.txt.gz	oyHHWf	22.6403
rs573933	C	T	-0.107898	0.0232346	3.10508e-06	10150	genus.LachnospiraceaeUCG001.id.11321.summary.txt.gz	oyHHWf	21.5655
rs78848836	G	A	-0.118868	0.0259753	3.38171e-06	9506	genus.LachnospiraceaeUCG001.id.11321.summary.txt.gz	oyHHWf	20.9415
rs9403580	T	C	0.107801	0.0229777	3.46785e-06	10095	genus.LachnospiraceaeUCG001.id.11321.summary.txt.gz	oyHHWf	22.0104
rs7213933	A	T	-0.0816269	0.01838	9.01671e-06	9961	genus.LachnospiraceaeUCG001.id.11321.summary.txt.gz	oyHHWf	19.7231
rs8104225	G	A	0.0892098	0.0197665	8.04216e-06	9908	genus.LachnospiraceaeUCG001.id.11321.summary.txt.gz	oyHHWf	20.3688
rs74034332	A	G	0.168045	0.0382637	3.33351e-06	6004	genus.LachnospiraceaeUCG001.id.11321.summary.txt.gz	oyHHWf	19.2877
rs62496417	G	T	-0.0748504	0.0165681	5.87504e-06	10150	genus.LachnospiraceaeUCG001.id.11321.summary.txt.gz	oyHHWf	20.4101
rs2371284	C	T	-0.0761893	0.0170127	7.55967e-06	9961	genus.LachnospiraceaeUCG001.id.11321.summary.txt.gz	oyHHWf	20.0559
rs12131224	T	C	0.117095	0.02591	7.39863e-06	9676	genus.LachnospiraceaeUCG001.id.11321.summary.txt.gz	oyHHWf	20.4243
rs4981345	C	T	-0.0681973	0.0149831	6.08596e-06	9961	genus.LachnospiraceaeUCG001.id.11321.summary.txt.gz	oyHHWf	20.7171
rs79476906	A	T	-0.087088	0.0197008	8.27425e-06	9917	genus.LachnospiraceaeUCG001.id.11321.summary.txt.gz	oyHHWf	19.541
rs7341608	C	T	-0.0784757	0.0177648	9.48124e-06	9917	genus.LachnospiraceaeUCG001.id.11321.summary.txt.gz	oyHHWf	19.5142
rs12747809	A	G	-0.062197	0.0125685	8.64875e-07	14464	genus.LachnospiraceaeUCG004.id.11324.summary.txt.gz	nmL0Az	24.4892
rs2882478	A	G	-0.0577091	0.0118338	1.20811e-06	14466	genus.LachnospiraceaeUCG004.id.11324.summary.txt.gz	nmL0Az	23.7814
rs12673420	A	G	0.0554351	0.0118375	2.98079e-06	14463	genus.LachnospiraceaeUCG004.id.11324.summary.txt.gz	nmL0Az	21.9305
rs2444793	T	C	-0.0542433	0.0118188	4.77076e-06	14463	genus.LachnospiraceaeUCG004.id.11324.summary.txt.gz	nmL0Az	21.0644
rs2726805	G	A	0.0548397	0.0120844	6.30399e-06	14466	genus.LachnospiraceaeUCG004.id.11324.summary.txt.gz	nmL0Az	20.5938
rs11128180	G	A	0.0648288	0.0140126	4.51737e-06	14466	genus.LachnospiraceaeUCG004.id.11324.summary.txt.gz	nmL0Az	21.4041
rs12202257	A	G	-0.0550876	0.0124186	7.02875e-06	14448	genus.LachnospiraceaeUCG004.id.11324.summary.txt.gz	nmL0Az	19.6773
rs12894272	G	A	0.0579792	0.0125229	4.33949e-06	14463	genus.LachnospiraceaeUCG004.id.11324.summary.txt.gz	nmL0Az	21.4356
rs233486	G	A	-0.0799088	0.017766	6.28457e-06	13710	genus.LachnospiraceaeUCG004.id.11324.summary.txt.gz	nmL0Az	20.2307
rs35182105	G	A	-0.109724	0.024221	4.86508e-06	13170	genus.LachnospiraceaeUCG004.id.11324.summary.txt.gz	nmL0Az	20.5221
rs6656451	T	C	-0.05436	0.011947	5.56781e-06	14458	genus.LachnospiraceaeUCG004.id.11324.summary.txt.gz	nmL0Az	20.7034
rs12072562	C	T	0.133104	0.0303566	7.0737e-06	9176	genus.LachnospiraceaeUCG004.id.11324.summary.txt.gz	nmL0Az	19.2254
rs2706242	C	G	-0.0901399	0.0199712	9.83848e-06	14026	genus.LachnospiraceaeUCG004.id.11324.summary.txt.gz	nmL0Az	20.3716
rs62256516	A	G	0.0592366	0.0132222	9.84509e-06	14026	genus.LachnospiraceaeUCG004.id.11324.summary.txt.gz	nmL0Az	20.0711
rs7629954	G	A	0.108441	0.023825	5.77222e-06	12568	genus.LachnospiraceaeUCG004.id.11324.summary.txt.gz	nmL0Az	20.7167
rs10793103	T	C	0.0974344	0.0181279	9.34937e-08	7014	genus.LachnospiraceaeUCG008.id.11328.summary.txt.gz	GdYq9N	28.8887
rs9873555	C	G	-0.121162	0.0233467	2.41343e-07	6577	genus.LachnospiraceaeUCG008.id.11328.summary.txt.gz	GdYq9N	26.9326
rs13024781	C	T	-0.0798769	0.0168846	2.29166e-06	7016	genus.LachnospiraceaeUCG008.id.11328.summary.txt.gz	GdYq9N	22.3801
rs10741777	C	T	-0.0973842	0.0194791	7.68659e-07	7014	genus.LachnospiraceaeUCG008.id.11328.summary.txt.gz	GdYq9N	24.9941
rs955844	C	A	0.112064	0.0228369	1.80994e-06	6863	genus.LachnospiraceaeUCG008.id.11328.summary.txt.gz	GdYq9N	24.0801
rs67078837	C	T	-0.0845848	0.0170693	7.68189e-07	7016	genus.LachnospiraceaeUCG008.id.11328.summary.txt.gz	GdYq9N	24.5559
rs10751237	C	A	-0.082075	0.0174377	3.17052e-06	6930	genus.LachnospiraceaeUCG008.id.11328.summary.txt.gz	GdYq9N	22.1535
rs62277846	T	C	0.102292	0.0212319	1.58892e-06	7016	genus.LachnospiraceaeUCG008.id.11328.summary.txt.gz	GdYq9N	23.2118
rs10801803	A	G	-0.117029	0.0243085	1.40029e-06	7017	genus.LachnospiraceaeUCG008.id.11328.summary.txt.gz	GdYq9N	23.1778
rs61944774	G	A	0.179838	0.0393797	6.34122e-06	6000	genus.LachnospiraceaeUCG008.id.11328.summary.txt.gz	GdYq9N	20.8554
rs75356640	A	G	0.136523	0.0303128	9.83206e-06	6423	genus.LachnospiraceaeUCG008.id.11328.summary.txt.gz	GdYq9N	20.2844
rs11236216	C	T	0.083842	0.0176709	2.34964e-06	6930	genus.LachnospiraceaeUCG008.id.11328.summary.txt.gz	GdYq9N	22.5117
rs57254474	A	G	0.0886512	0.0199045	6.92061e-06	7017	genus.LachnospiraceaeUCG008.id.11328.summary.txt.gz	GdYq9N	19.8365
rs57091572	G	A	-0.110443	0.0235801	2.85822e-06	6950	genus.LachnospiraceaeUCG008.id.11328.summary.txt.gz	GdYq9N	21.9372
rs11192447	G	A	0.126592	0.024345	4.68957e-07	12695	genus.LachnospiraceaeUCG010.id.11330.summary.txt.gz	cF14U4	27.0392
rs9981767	C	A	0.0655062	0.0131994	9.96373e-07	12816	genus.LachnospiraceaeUCG010.id.11330.summary.txt.gz	cF14U4	24.6295
rs74315802	T	G	0.0867262	0.0183477	3.19006e-06	12715	genus.LachnospiraceaeUCG010.id.11330.summary.txt.gz	cF14U4	22.3428
rs12346653	T	C	0.0657686	0.0139569	2.70321e-06	12816	genus.LachnospiraceaeUCG010.id.11330.summary.txt.gz	cF14U4	22.2053
rs10414815	C	T	0.10453	0.0230253	4.23977e-06	11564	genus.LachnospiraceaeUCG010.id.11330.summary.txt.gz	cF14U4	20.6096
rs72761829	T	A	0.111884	0.0238893	2.57651e-06	11488	genus.LachnospiraceaeUCG010.id.11330.summary.txt.gz	cF14U4	21.9344
rs72894957	A	G	0.222263	0.0486425	5.68428e-06	4316	genus.LachnospiraceaeUCG010.id.11330.summary.txt.gz	cF14U4	20.8786
rs336138	T	G	0.0779543	0.0171865	7.48417e-06	13236	genus.LachnospiraceaeUCG010.id.11330.summary.txt.gz	cF14U4	20.5733
rs4576377	C	A	-0.0572001	0.0127043	7.63056e-06	13225	genus.LachnospiraceaeUCG010.id.11330.summary.txt.gz	cF14U4	20.2718
rs2833528	T	C	-0.0562148	0.0127763	9.9199e-06	13233	genus.LachnospiraceaeUCG010.id.11330.summary.txt.gz	cF14U4	19.3594
rs1408275	T	A	-0.0615563	0.0138733	8.05114e-06	12816	genus.LachnospiraceaeUCG010.id.11330.summary.txt.gz	cF14U4	19.6872
rs2153460	T	A	-0.0684038	0.0156562	9.17312e-06	13236	genus.LachnospiraceaeUCG010.id.11330.summary.txt.gz	cF14U4	19.0893
rs17730011	A	G	-0.0702357	0.015706	7.84597e-06	13226	genus.LachnospiraceaeUCG010.id.11330.summary.txt.gz	cF14U4	19.9979
rs921925	C	A	0.0985077	0.0203229	9.71665e-07	6952	genus.Lactobacillus.id.1837.summary.txt.gz	4hEj3b	23.4947
rs16861661	A	G	-0.183147	0.038148	1.2781e-06	5325	genus.Lactobacillus.id.1837.summary.txt.gz	4hEj3b	23.0492
rs768253	G	T	-0.079195	0.0171791	4.2477e-06	6958	genus.Lactobacillus.id.1837.summary.txt.gz	4hEj3b	21.2518
rs11674854	T	C	-0.0852686	0.0176504	1.592e-06	6655	genus.Lactobacillus.id.1837.summary.txt.gz	4hEj3b	23.3384
rs328312	A	T	0.0815092	0.0169441	1.40618e-06	6950	genus.Lactobacillus.id.1837.summary.txt.gz	4hEj3b	23.1406
rs6092149	T	A	-0.0801344	0.017149	3.29042e-06	6906	genus.Lactobacillus.id.1837.summary.txt.gz	4hEj3b	21.8355
rs75127669	A	C	0.139784	0.0310414	6.83434e-06	6840	genus.Lactobacillus.id.1837.summary.txt.gz	4hEj3b	20.2783
rs77478751	G	A	-0.219886	0.0475759	7.32705e-06	3669	genus.Lactobacillus.id.1837.summary.txt.gz	4hEj3b	21.3609
rs1530559	A	G	0.0804001	0.0178207	4.93109e-06	6655	genus.Lactobacillus.id.1837.summary.txt.gz	4hEj3b	20.3545
rs62314653	A	C	0.187692	0.0394585	2.24383e-06	5944	genus.Lactobacillus.id.1837.summary.txt.gz	4hEj3b	22.6262
rs7399658	A	G	-0.107134	0.0221883	3.12099e-06	6613	genus.Lactobacillus.id.1837.summary.txt.gz	4hEj3b	23.3134
rs12693845	T	C	-0.0805447	0.0177429	8.9632e-06	6958	genus.Lactobacillus.id.1837.summary.txt.gz	4hEj3b	20.6075
rs34757988	C	G	0.122294	0.0228976	8.95039e-08	4055	genus.Lactococcus.id.1851.summary.txt.gz	HAC6S2	28.5252
rs757872	C	G	0.140799	0.027582	4.36882e-07	3792	genus.Lactococcus.id.1851.summary.txt.gz	HAC6S2	26.0585
rs123059	C	T	-0.13671	0.0274694	1.26562e-06	3760	genus.Lactococcus.id.1851.summary.txt.gz	HAC6S2	24.7686
rs4766997	T	C	0.114599	0.023839	2.06145e-06	4053	genus.Lactococcus.id.1851.summary.txt.gz	HAC6S2	23.1093
rs10417872	G	T	0.118306	0.024522	1.28678e-06	4056	genus.Lactococcus.id.1851.summary.txt.gz	HAC6S2	23.2756
rs6674304	T	C	0.200758	0.0442121	6.17759e-06	3869	genus.Lactococcus.id.1851.summary.txt.gz	HAC6S2	20.6187
rs7992246	C	T	0.104232	0.0230786	4.44724e-06	4057	genus.Lactococcus.id.1851.summary.txt.gz	HAC6S2	20.3977
rs55910161	T	C	0.146426	0.0307367	2.36214e-06	3836	genus.Lactococcus.id.1851.summary.txt.gz	HAC6S2	22.6946
rs12621813	A	G	0.108423	0.0239978	6.60829e-06	4057	genus.Lactococcus.id.1851.summary.txt.gz	HAC6S2	20.4125
rs2293361	T	C	-0.199221	0.0430969	1.39593e-06	3787	genus.Lactococcus.id.1851.summary.txt.gz	HAC6S2	21.3687
rs17168302	A	G	0.191857	0.0424761	6.28602e-06	4023	genus.Lactococcus.id.1851.summary.txt.gz	HAC6S2	20.4016
rs61884471	A	G	0.124426	0.0248431	1.01163e-06	11559	genus.Marvinbryantia.id.2005.summary.txt.gz	66U930	25.0849
rs2724813	G	A	-0.0840769	0.0167551	6.28451e-07	11610	genus.Marvinbryantia.id.2005.summary.txt.gz	66U930	25.1803
rs1187983	T	C	-0.0935456	0.0193174	2.02427e-06	11896	genus.Marvinbryantia.id.2005.summary.txt.gz	66U930	23.4502
rs2842896	T	C	-0.0649396	0.0131146	7.25363e-07	11709	genus.Marvinbryantia.id.2005.summary.txt.gz	66U930	24.5192
rs11645029	C	G	-0.060618	0.0131551	4.14752e-06	11709	genus.Marvinbryantia.id.2005.summary.txt.gz	66U930	21.2331
rs12963345	C	G	-0.059681	0.0132289	6.60378e-06	11709	genus.Marvinbryantia.id.2005.summary.txt.gz	66U930	20.353
rs2863363	G	A	0.0634861	0.0136323	3.11281e-06	11950	genus.Marvinbryantia.id.2005.summary.txt.gz	66U930	21.688
rs72948274	C	A	-0.126354	0.0272212	3.2591e-06	11561	genus.Marvinbryantia.id.2005.summary.txt.gz	66U930	21.5459
rs3991048	T	G	0.0591462	0.0132536	7.0865e-06	11939	genus.Marvinbryantia.id.2005.summary.txt.gz	66U930	19.9153
rs146541147	A	G	0.118845	0.0268423	6.86288e-06	10778	genus.Marvinbryantia.id.2005.summary.txt.gz	66U930	19.6031
rs11620597	C	T	0.119479	0.0271688	7.80178e-06	11031	genus.Marvinbryantia.id.2005.summary.txt.gz	66U930	19.3395
rs8006832	T	G	-0.0952415	0.0216699	6.58083e-06	11412	genus.Marvinbryantia.id.2005.summary.txt.gz	66U930	19.317
rs3125832	C	A	0.0679323	0.015012	5.02731e-06	11709	genus.Marvinbryantia.id.2005.summary.txt.gz	66U930	20.4774
rs76029318	C	T	0.222849	0.0454319	1.07552e-06	3387	genus.Methanobrevibacter.id.123.summary.txt.gz	IyxSpT	24.0602
rs10202904	G	T	-0.112811	0.0239106	3.08549e-06	3583	genus.Methanobrevibacter.id.123.summary.txt.gz	IyxSpT	22.2598
rs894996	A	C	0.214213	0.0456045	3.81567e-06	3479	genus.Methanobrevibacter.id.123.summary.txt.gz	IyxSpT	22.0635
rs11018665	T	A	0.113013	0.0254343	7.03099e-06	3586	genus.Methanobrevibacter.id.123.summary.txt.gz	IyxSpT	19.7433
rs1334944	C	T	0.115197	0.0255492	7.6138e-06	3586	genus.Methanobrevibacter.id.123.summary.txt.gz	IyxSpT	20.3293
rs6776814	C	T	-0.188956	0.0419905	8.04905e-06	3283	genus.Methanobrevibacter.id.123.summary.txt.gz	IyxSpT	20.2498
rs4779844	C	G	0.109639	0.0247979	9.28281e-06	3585	genus.Methanobrevibacter.id.123.summary.txt.gz	IyxSpT	19.5478
rs4802933	G	A	-0.135628	0.0308139	9.73818e-06	3586	genus.Methanobrevibacter.id.123.summary.txt.gz	IyxSpT	19.3735
rs503751	G	C	0.0618294	0.0118887	2.07625e-07	14218	genus.Odoribacter.id.952.summary.txt.gz	34jvT6	27.0474
rs77779484	A	G	-0.133489	0.0268526	6.56256e-07	11935	genus.Odoribacter.id.952.summary.txt.gz	34jvT6	24.7127
rs10423795	T	C	0.0550695	0.0121164	6.57936e-06	14135	genus.Odoribacter.id.952.summary.txt.gz	34jvT6	20.6573
rs6856150	A	G	0.0881922	0.0194146	6.0595e-06	14597	genus.Odoribacter.id.952.summary.txt.gz	34jvT6	20.6349
rs10093869	G	A	-0.0577795	0.0125389	3.67441e-06	14218	genus.Odoribacter.id.952.summary.txt.gz	34jvT6	21.2337
rs4793970	G	A	-0.0576329	0.0129154	6.02696e-06	14687	genus.Odoribacter.id.952.summary.txt.gz	34jvT6	19.9125
rs74553962	G	T	0.121449	0.0264106	9.48684e-06	11803	genus.Odoribacter.id.952.summary.txt.gz	34jvT6	21.1461
rs28417404	G	A	-0.0726896	0.0161372	3.68032e-06	14698	genus.Odoribacter.id.952.summary.txt.gz	34jvT6	20.2903
rs16918425	T	A	0.0999781	0.0223785	8.85048e-06	13689	genus.Odoribacter.id.952.summary.txt.gz	34jvT6	19.9595
rs1035588	G	A	-0.108148	0.0236848	4.85501e-06	3739	genus.Olsenella.id.822.summary.txt.gz	15SDvG	20.8497
rs62112538	T	C	-0.19943	0.0407033	1.1882e-06	3630	genus.Olsenella.id.822.summary.txt.gz	15SDvG	24.0062
rs35225860	G	A	-0.223604	0.0482391	3.87041e-06	3630	genus.Olsenella.id.822.summary.txt.gz	15SDvG	21.4862
rs72691585	A	C	-0.249079	0.0520814	2.95294e-06	3078	genus.Olsenella.id.822.summary.txt.gz	15SDvG	22.8722
rs9460691	A	C	0.119966	0.0268645	7.28354e-06	3739	genus.Olsenella.id.822.summary.txt.gz	15SDvG	19.9415
rs17148768	A	G	0.140434	0.0295602	2.1984e-06	3648	genus.Olsenella.id.822.summary.txt.gz	15SDvG	22.57
rs61090148	G	A	-0.104783	0.0231343	6.43728e-06	3739	genus.Olsenella.id.822.summary.txt.gz	15SDvG	20.5148
rs7540303	T	C	0.108044	0.023638	5.32027e-06	3739	genus.Olsenella.id.822.summary.txt.gz	15SDvG	20.892
rs2759329	A	G	-0.111131	0.0237218	3.43201e-06	3739	genus.Olsenella.id.822.summary.txt.gz	15SDvG	21.9471
rs6046522	T	C	0.122938	0.0269928	4.48455e-06	3705	genus.Olsenella.id.822.summary.txt.gz	15SDvG	20.7434
rs8066522	A	G	-0.106529	0.0240379	9.70095e-06	3739	genus.Olsenella.id.822.summary.txt.gz	15SDvG	19.64
rs234108	G	A	0.0749553	0.0152632	9.16336e-07	8694	genus.Oscillibacter.id.2063.summary.txt.gz	K8JI7V	24.1164
rs36095275	T	C	-0.0752368	0.0156861	1.39627e-06	8694	genus.Oscillibacter.id.2063.summary.txt.gz	K8JI7V	23.0054
rs11627628	C	T	0.143961	0.0290223	1.0092e-06	8486	genus.Oscillibacter.id.2063.summary.txt.gz	K8JI7V	24.605
rs9393920	G	A	-0.0744662	0.0151081	9.92237e-07	8930	genus.Oscillibacter.id.2063.summary.txt.gz	K8JI7V	24.294
rs133832	C	A	-0.0795527	0.0162411	1.14719e-06	8926	genus.Oscillibacter.id.2063.summary.txt.gz	K8JI7V	23.9928
rs12649930	G	T	0.121589	0.0259612	4.09379e-06	8794	genus.Oscillibacter.id.2063.summary.txt.gz	K8JI7V	21.935
rs75453768	T	G	0.12212	0.0268629	5.34738e-06	8256	genus.Oscillibacter.id.2063.summary.txt.gz	K8JI7V	20.6665
rs16866406	G	A	0.0988765	0.0208795	3.07821e-06	8930	genus.Oscillibacter.id.2063.summary.txt.gz	K8JI7V	22.4256
rs761240	G	T	-0.17664	0.0388812	2.03841e-06	5185	genus.Oscillibacter.id.2063.summary.txt.gz	K8JI7V	20.6394
rs4506202	G	A	-0.0711323	0.0152261	3.20825e-06	8694	genus.Oscillibacter.id.2063.summary.txt.gz	K8JI7V	21.8251
rs61883564	G	A	-0.101351	0.0221016	3.38712e-06	8930	genus.Oscillibacter.id.2063.summary.txt.gz	K8JI7V	21.0288
rs16934185	G	A	-0.129568	0.028157	4.38031e-06	8492	genus.Oscillibacter.id.2063.summary.txt.gz	K8JI7V	21.1748
rs12417956	G	C	0.0785431	0.0174075	6.02626e-06	8928	genus.Oscillibacter.id.2063.summary.txt.gz	K8JI7V	20.3585
rs6901560	G	C	0.0855032	0.018693	6.20951e-06	8525	genus.Oscillibacter.id.2063.summary.txt.gz	K8JI7V	20.9221
rs62206502	A	C	-0.0681423	0.0151349	6.59895e-06	8883	genus.Oscillibacter.id.2063.summary.txt.gz	K8JI7V	20.271
rs137917150	A	T	-0.174992	0.0388394	4.61985e-06	5733	genus.Oscillibacter.id.2063.summary.txt.gz	K8JI7V	20.2998
rs11990279	C	T	-0.0824934	0.0180457	4.94298e-06	8528	genus.Oscillibacter.id.2063.summary.txt.gz	K8JI7V	20.8972
rs12206468	A	G	-0.133016	0.0269733	1.04222e-06	9554	genus.Oscillospira.id.2064.summary.txt.gz	9TtTLd	24.3185
rs73038677	A	T	-0.08321	0.0168666	1.0943e-06	10195	genus.Oscillospira.id.2064.summary.txt.gz	9TtTLd	24.3388
rs1954532	C	T	-0.0826246	0.0175252	2.26773e-06	9841	genus.Oscillospira.id.2064.summary.txt.gz	9TtTLd	22.2277
rs28889936	C	A	0.114051	0.0252838	3.36585e-06	9758	genus.Oscillospira.id.2064.summary.txt.gz	9TtTLd	20.3475
rs751183	C	T	-0.0774322	0.0172216	6.85127e-06	9841	genus.Oscillospira.id.2064.summary.txt.gz	9TtTLd	20.2162
rs8076323	G	A	0.0715392	0.0156539	5.61316e-06	10193	genus.Oscillospira.id.2064.summary.txt.gz	9TtTLd	20.8855
rs72866977	C	A	-0.130569	0.0281674	5.62701e-06	9098	genus.Oscillospira.id.2064.summary.txt.gz	9TtTLd	21.4875
rs62422654	T	C	0.0898456	0.0198088	6.46754e-06	9769	genus.Oscillospira.id.2064.summary.txt.gz	9TtTLd	20.572
rs2211563	A	C	0.0819177	0.0181079	9.12193e-06	10199	genus.Oscillospira.id.2064.summary.txt.gz	9TtTLd	20.4654
rs12925026	C	T	0.13559	0.030678	9.31021e-06	8200	genus.Oscillospira.id.2064.summary.txt.gz	9TtTLd	19.5345
rs4428215	A	G	0.130293	0.0242237	7.51071e-08	4655	genus.Oxalobacter.id.2978.summary.txt.gz	fdcqiL	28.9307
rs736744	T	C	0.117882	0.0211262	2.57471e-08	4655	genus.Oxalobacter.id.2978.summary.txt.gz	fdcqiL	31.1352
rs6000536	T	C	-0.130992	0.0253804	2.06054e-07	4654	genus.Oxalobacter.id.2978.summary.txt.gz	fdcqiL	26.6374
rs36057338	T	G	0.207847	0.0421439	8.79803e-07	4244	genus.Oxalobacter.id.2978.summary.txt.gz	fdcqiL	24.323
rs6071435	A	T	-0.105512	0.021489	1.07431e-06	4635	genus.Oxalobacter.id.2978.summary.txt.gz	fdcqiL	24.1088
rs12002250	C	A	0.217122	0.0466317	1.41504e-06	4297	genus.Oxalobacter.id.2978.summary.txt.gz	fdcqiL	21.6793
rs1569853	C	T	-0.138078	0.0296981	3.64501e-06	4492	genus.Oxalobacter.id.2978.summary.txt.gz	fdcqiL	21.6166
rs11108500	G	A	-0.199099	0.0427327	3.74279e-06	4303	genus.Oxalobacter.id.2978.summary.txt.gz	fdcqiL	21.7079
rs10464997	A	G	0.137691	0.0294804	3.29754e-06	4650	genus.Oxalobacter.id.2978.summary.txt.gz	fdcqiL	21.8145
rs111966731	C	T	0.213114	0.047162	7.29863e-06	3931	genus.Oxalobacter.id.2978.summary.txt.gz	fdcqiL	20.4193
rs6993398	A	G	0.127217	0.0278855	7.12773e-06	4656	genus.Oxalobacter.id.2978.summary.txt.gz	fdcqiL	20.813
rs3862635	T	C	-0.172142	0.0394026	9.18685e-06	4469	genus.Oxalobacter.id.2978.summary.txt.gz	fdcqiL	19.0864
rs60884758	T	C	-0.0702667	0.0142249	5.70689e-07	17293	genus.Parabacteroides.id.954.summary.txt.gz	f0RHCP	24.4006
rs3860755	C	G	0.0558784	0.0116625	1.71325e-06	17294	genus.Parabacteroides.id.954.summary.txt.gz	f0RHCP	22.9566
rs4236095	A	G	0.0761961	0.0157042	1.93145e-06	16383	genus.Parabacteroides.id.954.summary.txt.gz	f0RHCP	23.5416
rs115602804	A	G	0.10308	0.0222736	1.93059e-06	16394	genus.Parabacteroides.id.954.summary.txt.gz	f0RHCP	21.4176
rs114567323	C	T	0.186478	0.0405199	5.65487e-06	5859	genus.Parabacteroides.id.954.summary.txt.gz	f0RHCP	21.1795
rs7298818	T	C	0.0888832	0.0200902	8.53629e-06	16510	genus.Parabacteroides.id.954.summary.txt.gz	f0RHCP	19.5736
rs6657302	C	T	-0.10452	0.0225521	9.75699e-06	16552	genus.Parabacteroides.id.954.summary.txt.gz	f0RHCP	21.4794
rs11965579	C	G	0.162824	0.0381863	8.86592e-06	3890	genus.Parabacteroides.id.954.summary.txt.gz	f0RHCP	18.1811
rs17141986	C	G	0.0500303	0.0111459	7.2741e-06	16825	genus.Parabacteroides.id.954.summary.txt.gz	f0RHCP	20.1481
rs72893646	T	A	-0.0715594	0.0156668	8.83391e-06	16508	genus.Parabacteroides.id.954.summary.txt.gz	f0RHCP	20.8629
rs2081023	G	A	-0.122561	0.0236507	2.638e-07	7178	genus.Paraprevotella.id.962.summary.txt.gz	e5Ejf1	26.8543
rs9900242	G	A	-0.0852967	0.0175212	1.14068e-06	6900	genus.Paraprevotella.id.962.summary.txt.gz	e5Ejf1	23.6994
rs9602779	C	A	-0.106692	0.0220263	6.92746e-07	7177	genus.Paraprevotella.id.962.summary.txt.gz	e5Ejf1	23.4627
rs140997932	C	T	-0.162376	0.0354178	2.11119e-06	6187	genus.Paraprevotella.id.962.summary.txt.gz	e5Ejf1	21.0183
rs145020347	G	A	-0.12465	0.0262323	4.03009e-06	6859	genus.Paraprevotella.id.962.summary.txt.gz	e5Ejf1	22.5793
rs4767113	T	C	0.0882466	0.018382	2.14357e-06	6900	genus.Paraprevotella.id.962.summary.txt.gz	e5Ejf1	23.0469
rs3008582	C	T	0.10572	0.0227246	4.35989e-06	7175	genus.Paraprevotella.id.962.summary.txt.gz	e5Ejf1	21.6433
rs4756632	T	G	-0.138905	0.0289897	3.81747e-06	7179	genus.Paraprevotella.id.962.summary.txt.gz	e5Ejf1	22.9589
rs10842464	C	T	-0.0758215	0.0172568	6.59715e-06	7178	genus.Paraprevotella.id.962.summary.txt.gz	e5Ejf1	19.3048
rs3801748	A	G	0.0779721	0.0171691	5.20177e-06	7179	genus.Paraprevotella.id.962.summary.txt.gz	e5Ejf1	20.6244
rs7240324	G	T	-0.10229	0.0226948	5.95902e-06	6900	genus.Paraprevotella.id.962.summary.txt.gz	e5Ejf1	20.315
rs17109926	G	A	-0.0988335	0.0216172	6.75279e-06	7179	genus.Paraprevotella.id.962.summary.txt.gz	e5Ejf1	20.9031
rs17785622	G	A	0.248065	0.0524304	1.92659e-06	3288	genus.Paraprevotella.id.962.summary.txt.gz	e5Ejf1	22.3855
rs2387977	C	T	-0.0681778	0.0134756	5.38476e-07	11345	genus.Parasutterella.id.2892.summary.txt.gz	ibqg5v	25.5972
rs7572229	A	G	0.066273	0.0132736	6.31698e-07	11383	genus.Parasutterella.id.2892.summary.txt.gz	ibqg5v	24.9285
rs35414597	A	T	-0.0684946	0.0142143	1.51206e-06	11386	genus.Parasutterella.id.2892.summary.txt.gz	ibqg5v	23.2199
rs6828768	T	C	0.0636852	0.0132645	1.78328e-06	11386	genus.Parasutterella.id.2892.summary.txt.gz	ibqg5v	23.0512
rs10899911	G	A	-0.0717102	0.0148151	1.15272e-06	11386	genus.Parasutterella.id.2892.summary.txt.gz	ibqg5v	23.4288
rs7303158	T	C	0.0646859	0.0134256	1.32776e-06	11386	genus.Parasutterella.id.2892.summary.txt.gz	ibqg5v	23.2141
rs78383039	C	T	-0.146315	0.0297119	1.57438e-06	9174	genus.Parasutterella.id.2892.summary.txt.gz	ibqg5v	24.2501
rs35055552	C	T	0.109554	0.0235433	3.34853e-06	9970	genus.Parasutterella.id.2892.summary.txt.gz	ibqg5v	21.6533
rs2090816	C	A	0.0840967	0.0177315	2.89715e-06	11385	genus.Parasutterella.id.2892.summary.txt.gz	ibqg5v	22.494
rs1403396	T	A	-0.0756729	0.0159035	2.75519e-06	11378	genus.Parasutterella.id.2892.summary.txt.gz	ibqg5v	22.6411
rs55877868	C	A	-0.104458	0.0228089	2.87068e-06	10588	genus.Parasutterella.id.2892.summary.txt.gz	ibqg5v	20.9735
rs8039785	G	T	0.0618345	0.0133	3.62095e-06	11383	genus.Parasutterella.id.2892.summary.txt.gz	ibqg5v	21.6151
rs823424	A	G	-0.0713448	0.0156958	4.95295e-06	11386	genus.Parasutterella.id.2892.summary.txt.gz	ibqg5v	20.6613
rs7311004	C	T	-0.0617522	0.0136438	5.92054e-06	11384	genus.Parasutterella.id.2892.summary.txt.gz	ibqg5v	20.4848
rs62273907	G	A	0.229468	0.0502262	5.88384e-06	3691	genus.Parasutterella.id.2892.summary.txt.gz	ibqg5v	20.873
rs6809952	A	G	-0.0684957	0.0150892	8.13349e-06	11077	genus.Parasutterella.id.2892.summary.txt.gz	ibqg5v	20.6062
rs11715853	A	G	-0.0662952	0.0146114	6.22913e-06	11386	genus.Parasutterella.id.2892.summary.txt.gz	ibqg5v	20.5864
rs75754569	G	C	0.181434	0.0319429	1.09884e-08	5481	genus.Peptococcus.id.2037.summary.txt.gz	vka8kb	32.2619
rs77681628	T	C	0.200307	0.0387328	2.68836e-07	4842	genus.Peptococcus.id.2037.summary.txt.gz	vka8kb	26.7446
rs10031059	C	T	-0.121167	0.0225844	1.23637e-07	5526	genus.Peptococcus.id.2037.summary.txt.gz	vka8kb	28.7838
rs6918730	A	G	0.135311	0.0289742	1.14732e-06	5656	genus.Peptococcus.id.2037.summary.txt.gz	vka8kb	21.8092
rs413827	A	G	0.110229	0.0237523	3.30085e-06	5482	genus.Peptococcus.id.2037.summary.txt.gz	vka8kb	21.5369
rs2054133	A	G	0.0895433	0.0188332	2.14166e-06	5657	genus.Peptococcus.id.2037.summary.txt.gz	vka8kb	22.6058
rs11001941	A	G	-0.195611	0.0392217	1.32858e-06	5607	genus.Peptococcus.id.2037.summary.txt.gz	vka8kb	24.8734
rs7033353	G	T	0.090152	0.018995	2.21957e-06	5657	genus.Peptococcus.id.2037.summary.txt.gz	vka8kb	22.5254
rs5770862	C	T	0.162018	0.0356813	3.21957e-06	5431	genus.Peptococcus.id.2037.summary.txt.gz	vka8kb	20.6179
rs34282744	C	G	0.191797	0.0399832	1.83535e-06	5257	genus.Peptococcus.id.2037.summary.txt.gz	vka8kb	23.0107
[truncated: 935 more rows]
