# Supplementary material for: Causal associations between gut microbiota and Cholestatic liver diseases: a Mendelian randomization study
Source: Front Med (Lausanne). 2024 Jan 24;11:1342119. doi: 10.3389/fmed.2024.1342119 (PMC10847275; doi:10.3389/fmed.2024.1342119)
Supplement: Supplementary file 2 [file Table_2.XLSX]

## Sheet: Sheet1
outcome	exposure	method	nsnp	b	se	pval	lo_ci	up_ci	or	or_lci95	or_uci95	estimate	pvalue
PBC	order.Bacillales.id.1674	Inverse variance weighted	5	-0.282598	0.133715	0.0345633	-0.544679	-0.0205169	0.753823	0.580028	0.979692	0.75 (0.58- 0.98)	0.035
PBC	order.Bacillales.id.1674	Weighted median	5	-0.145109	0.177258	0.412997	-0.492535	0.202317	0.864928	0.611076	1.22424	0.86 (0.61- 1.22)	0.41
PBC	order.Bacillales.id.1674	MR Egger	5	0.280577	0.507165	0.618666	-0.713467	1.27462	1.32389	0.489942	3.57734	1.32 (0.49- 3.58)	0.62
PBC	order.Bacillales.id.1674	Weighted mode	5	-0.0906874	0.235683	0.719981	-0.552627	0.371252	0.913303	0.575436	1.44955	0.91 (0.58- 1.45)	0.72
PBC	order.Bacillales.id.1674	Simple mode	5	-0.0837631	0.254113	0.758219	-0.581824	0.414298	0.919649	0.558878	1.51331	0.92 (0.56- 1.51)	0.76
PBC	order.Bifidobacteriales.id.432	Inverse variance weighted	13	0.334427	0.143137	0.0194695	0.0538791	0.614975	1.39714	1.05536	1.84961	1.40 (1.06- 1.85)	0.019
PBC	order.Bifidobacteriales.id.432	Weighted median	13	0.416672	0.202579	0.0397017	0.0196175	0.813727	1.51691	1.01981	2.2563	1.52 (1.02- 2.26)	0.04
PBC	order.Bifidobacteriales.id.432	Weighted mode	13	0.404661	0.243078	0.121838	-0.071773	0.881095	1.49879	0.930742	2.41354	1.50 (0.93- 2.41)	0.12
PBC	order.Bifidobacteriales.id.432	MR Egger	13	0.535988	0.460561	0.269138	-0.366712	1.43869	1.70914	0.693009	4.21516	1.71 (0.69- 4.22)	0.27
PBC	order.Bifidobacteriales.id.432	Simple mode	13	0.371031	0.335565	0.290535	-0.286676	1.02874	1.44923	0.750755	2.79754	1.45 (0.75- 2.80)	0.29
PBC	order.Selenomonadales.id.2165	Inverse variance weighted	4	0.756958	0.338939	0.0255279	0.0926383	1.42128	2.13178	1.09706	4.14241	2.13 (1.10- 4.14)	0.026
PBC	order.Selenomonadales.id.2165	Weighted median	4	0.67037	0.383286	0.0802895	-0.0808699	1.42161	1.95496	0.922314	4.14379	1.95 (0.92- 4.14)	0.08
PBC	order.Selenomonadales.id.2165	Weighted mode	4	0.61016	0.523429	0.32799	-0.415761	1.63608	1.84073	0.659838	5.13501	1.84 (0.66- 5.14)	0.33
PBC	order.Selenomonadales.id.2165	Simple mode	4	0.61016	0.537241	0.338593	-0.442831	1.66315	1.84073	0.642216	5.27591	1.84 (0.64- 5.28)	0.34
PBC	order.Selenomonadales.id.2165	MR Egger	4	0.554348	3.17148	0.877337	-5.66175	6.77045	1.74081	0.00347641	871.705	1.74 (0.00-871.70)	0.88
PBC	family.Bifidobacteriaceae.id.433	Inverse variance weighted	13	0.334427	0.143137	0.0194695	0.0538791	0.614975	1.39714	1.05536	1.84961	1.40 (1.06- 1.85)	0.019
PBC	family.Bifidobacteriaceae.id.433	Weighted median	13	0.416672	0.192028	0.0300184	0.0402968	0.793048	1.51691	1.04112	2.21012	1.52 (1.04- 2.21)	0.03
PBC	family.Bifidobacteriaceae.id.433	Weighted mode	13	0.404661	0.267801	0.156653	-0.120229	0.929551	1.49879	0.886717	2.53337	1.50 (0.89- 2.53)	0.16
PBC	family.Bifidobacteriaceae.id.433	MR Egger	13	0.535988	0.460561	0.269138	-0.366712	1.43869	1.70914	0.693009	4.21516	1.71 (0.69- 4.22)	0.27
PBC	family.Bifidobacteriaceae.id.433	Simple mode	13	0.371031	0.329138	0.28166	-0.274079	1.01614	1.44923	0.760272	2.76252	1.45 (0.76- 2.76)	0.28
PBC	family.Peptostreptococcaceae.id.2042	Weighted median	6	-0.588829	0.27241	0.0306525	-1.12275	-0.0549055	0.554977	0.325383	0.946575	0.55 (0.33- 0.95)	0.031
PBC	family.Peptostreptococcaceae.id.2042	Inverse variance weighted	6	-0.435729	0.209422	0.0374679	-0.846195	-0.0252623	0.646793	0.429044	0.975054	0.65 (0.43- 0.98)	0.037
PBC	family.Peptostreptococcaceae.id.2042	Weighted mode	6	-0.657998	0.333489	0.105508	-1.31164	-0.00436047	0.517887	0.269379	0.995649	0.52 (0.27- 1.00)	0.11
PBC	family.Peptostreptococcaceae.id.2042	MR Egger	6	-0.806898	0.412673	0.122212	-1.61574	0.00194027	0.44624	0.198744	1.00194	0.45 (0.20- 1.00)	0.12
PBC	family.Peptostreptococcaceae.id.2042	Simple mode	6	-0.580623	0.460133	0.26266	-1.48248	0.321236	0.559549	0.227073	1.37883	0.56 (0.23- 1.38)	0.26
PBC	family.Ruminococcaceae.id.2050	Inverse variance weighted	3	-1.12034	0.402285	0.00535362	-1.90882	-0.331864	0.326168	0.148255	0.717585	0.33 (0.15- 0.72)	0.0054
PBC	family.Ruminococcaceae.id.2050	Weighted median	3	-1.28882	0.516174	0.0125293	-2.30052	-0.277121	0.275595	0.100206	0.757963	0.28 (0.10- 0.76)	0.013
PBC	family.Ruminococcaceae.id.2050	Simple mode	3	-1.31103	0.557115	0.142871	-2.40298	-0.219087	0.269542	0.0904483	0.803252	0.27 (0.09- 0.80)	0.14
PBC	family.Ruminococcaceae.id.2050	Weighted mode	3	-1.31103	0.587124	0.155181	-2.4618	-0.160268	0.269542	0.0852817	0.851915	0.27 (0.09- 0.85)	0.16
PBC	family.Ruminococcaceae.id.2050	MR Egger	3	-0.139376	1.47337	0.939956	-3.02718	2.74843	0.869901	0.048452	15.6181	0.87 (0.05- 15.62)	0.94
PBC	genus.Anaerotruncus.id.2054	Inverse variance weighted	7	-0.526848	0.240431	0.0284324	-0.998092	-0.0556038	0.590463	0.368582	0.945914	5.900000e-01 (0.37-9.500000e-01)	0.028
PBC	genus.Anaerotruncus.id.2054	Weighted median	7	-0.552575	0.310766	0.0753862	-1.16168	0.056526	0.575466	0.312961	1.05815	5.800000e-01 (0.31-1.060000e+00)	0.08
PBC	genus.Anaerotruncus.id.2054	Weighted mode	7	-0.601879	0.394756	0.178178	-1.3756	0.171843	0.547782	0.252688	1.18749	5.500000e-01 (0.25-1.190000e+00)	0.18
PBC	genus.Anaerotruncus.id.2054	Simple mode	7	-0.607806	0.422417	0.200239	-1.43574	0.220132	0.544544	0.237938	1.24624	5.400000e-01 (0.24-1.250000e+00)	0.2
PBC	genus.Anaerotruncus.id.2054	MR Egger	7	-1.47813	1.60031	0.398053	-4.61473	1.65848	0.228065	0.00990481	5.25134	2.300000e-01 (0.01-5.250000e+00)	0.4
