# Supplementary material for: Causal associations between gut microbiota and Cholestatic liver diseases: a Mendelian randomization study
Source: Front Med (Lausanne). 2024 Jan 24;11:1342119. doi: 10.3389/fmed.2024.1342119 (PMC10847275; doi:10.3389/fmed.2024.1342119)
Supplement: Supplementary file 3 [file Table_3.XLSX]

## Sheet: Sheet1
outcome	exposure	method	nsnp	b	se	pval	lo_ci	up_ci	or	or_lci95	or_uci95	estimate	pvalue
PSC	family.Actinomycetaceae.id.421	Inverse variance weighted	3	-0.519182	0.255508	0.0421575	-1.01998	-0.0183867	0.595007	0.360603	0.981781	0.60 (0.36- 0.98)	0.042
PSC	family.Actinomycetaceae.id.421	Weighted median	3	-0.573833	0.334446	0.0862039	-1.22935	0.0816812	0.563362	0.292484	1.08511	0.56 (0.29- 1.09)	0.09
PSC	family.Actinomycetaceae.id.421	Weighted mode	3	-0.663745	0.398685	0.237858	-1.44517	0.117677	0.514919	0.235707	1.12488	0.51 (0.24- 1.12)	0.24
PSC	family.Actinomycetaceae.id.421	Simple mode	3	-0.631838	0.399209	0.254312	-1.41429	0.150611	0.531614	0.243099	1.16254	0.53 (0.24- 1.16)	0.25
PSC	family.Actinomycetaceae.id.421	MR Egger	3	-1.92596	1.27037	0.371211	-4.41589	0.563968	0.145735	0.0120838	1.75763	0.15 (0.01- 1.76)	0.37
PSC	family.Rhodospirillaceae.id.2717	Inverse variance weighted	12	0.262839	0.129522	0.0424277	0.00897588	0.516701	1.30062	1.00902	1.67649	1.30 (1.01- 1.68)	0.042
PSC	family.Rhodospirillaceae.id.2717	Weighted median	12	0.152873	0.175611	0.384016	-0.191325	0.497071	1.16518	0.825864	1.6439	1.17 (0.83- 1.64)	0.38
PSC	family.Rhodospirillaceae.id.2717	Simple mode	12	0.108498	0.261834	0.686563	-0.404696	0.621692	1.1146	0.667179	1.86208	1.11 (0.67- 1.86)	0.69
PSC	family.Rhodospirillaceae.id.2717	Weighted mode	12	0.108498	0.286401	0.712022	-0.452848	0.669844	1.1146	0.635815	1.95393	1.11 (0.64- 1.95)	0.71
PSC	family.Rhodospirillaceae.id.2717	MR Egger	12	0.0465446	0.833817	0.956584	-1.58774	1.68083	1.04764	0.204388	5.36999	1.05 (0.20- 5.37)	0.96
PSC	genus.Actinomyces.id.423	Inverse variance weighted	4	-0.482011	0.192465	0.0122655	-0.859243	-0.10478	0.61754	0.423483	0.900523	0.62 (0.42- 0.90)	0.012
PSC	genus.Actinomyces.id.423	Weighted median	4	-0.411279	0.230815	0.0747726	-0.863677	0.0411182	0.662802	0.421609	1.04198	0.66 (0.42- 1.04)	0.07
PSC	genus.Actinomyces.id.423	Weighted mode	4	-0.340878	0.287773	0.321495	-0.904913	0.223157	0.711146	0.404577	1.25002	0.71 (0.40- 1.25)	0.32
PSC	genus.Actinomyces.id.423	Simple mode	4	-0.361666	0.319088	0.339418	-0.987078	0.263745	0.696515	0.372664	1.3018	0.70 (0.37- 1.30)	0.34
PSC	genus.Actinomyces.id.423	MR Egger	4	-0.234546	0.771391	0.789804	-1.74647	1.27738	0.79093	0.174388	3.58723	0.79 (0.17- 3.59)	0.79
PSC	genus.Alloprevotella.id.961	Inverse variance weighted	3	-0.378629	0.160366	0.0182241	-0.692946	-0.0643119	0.6848	0.5001	0.937712	0.68 (0.50- 0.94)	0.018
PSC	genus.Alloprevotella.id.961	Weighted median	3	-0.469664	0.210984	0.0260102	-0.883193	-0.0561343	0.625212	0.41346	0.945412	0.63 (0.41- 0.95)	0.026
PSC	genus.Alloprevotella.id.961	Simple mode	3	-0.49805	0.244322	0.178364	-0.976922	-0.0191786	0.607714	0.376468	0.981004	0.61 (0.38- 0.98)	0.18
PSC	genus.Alloprevotella.id.961	Weighted mode	3	-0.499047	0.251158	0.185286	-0.991316	-0.00677702	0.607109	0.371088	0.993246	0.61 (0.37- 0.99)	0.19
PSC	genus.Alloprevotella.id.961	MR Egger	3	-2.16669	1.81595	0.444079	-5.72596	1.39257	0.114556	0.00326022	4.02519	0.11 (0.00- 4.03)	0.44
PSC	genus.Barnesiella.id.944	Inverse variance weighted	9	-0.463481	0.209171	0.0267052	-0.873455	-0.0535059	0.62909	0.417506	0.9479	0.63 (0.42- 0.95)	0.027
PSC	genus.Barnesiella.id.944	MR Egger	9	-1.37943	0.778233	0.119596	-2.90477	0.145906	0.251722	0.0547615	1.15709	0.25 (0.05- 1.16)	0.12
PSC	genus.Barnesiella.id.944	Weighted median	9	-0.342889	0.294745	0.244691	-0.920588	0.234811	0.709717	0.398285	1.26467	0.71 (0.40- 1.26)	0.24
PSC	genus.Barnesiella.id.944	Weighted mode	9	-0.128894	0.42788	0.770913	-0.967539	0.709751	0.879067	0.380017	2.03348	0.88 (0.38- 2.03)	0.77
PSC	genus.Barnesiella.id.944	Simple mode	9	-0.128894	0.500207	0.803157	-1.1093	0.851511	0.879067	0.32979	2.34318	0.88 (0.33- 2.34)	0.8
PSC	genus.Peptococcus.id.2037	Inverse variance weighted	9	-0.234341	0.11477	0.0411678	-0.459289	-0.0093923	0.791092	0.631733	0.990652	0.79 (0.63- 0.99)	0.041
PSC	genus.Peptococcus.id.2037	Simple mode	9	-0.547452	0.301426	0.106871	-1.13825	0.0433433	0.578422	0.32038	1.0443	0.58 (0.32- 1.04)	0.11
PSC	genus.Peptococcus.id.2037	Weighted median	9	-0.181097	0.15429	0.240497	-0.483505	0.121311	0.834354	0.616618	1.12898	0.83 (0.62- 1.13)	0.24
PSC	genus.Peptococcus.id.2037	Weighted mode	9	0.0616166	0.267906	0.823868	-0.463478	0.586712	1.06355	0.629092	1.79807	1.06 (0.63- 1.80)	0.82
PSC	genus.Peptococcus.id.2037	MR Egger	9	0.113398	0.528249	0.836146	-0.921969	1.14877	1.12008	0.397735	3.1543	1.12 (0.40- 3.15)	0.84
PSC	genus.RuminococcaceaeUCG013.id.11370	Weighted median	8	0.637951	0.288894	0.0272266	0.0717192	1.20418	1.8926	1.07435	3.33404	1.89 (1.07- 3.33)	0.027
PSC	genus.RuminococcaceaeUCG013.id.11370	Inverse variance weighted	8	0.489898	0.230667	0.0336842	0.0377906	0.942006	1.63215	1.03851	2.56512	1.63 (1.04- 2.57)	0.034
PSC	genus.RuminococcaceaeUCG013.id.11370	MR Egger	8	1.05965	0.568367	0.111546	-0.0543522	2.17365	2.88535	0.947099	8.79028	2.89 (0.95- 8.79)	0.11
PSC	genus.RuminococcaceaeUCG013.id.11370	Weighted mode	8	0.700855	0.460014	0.171441	-0.200772	1.60248	2.01548	0.818099	4.96534	2.02 (0.82- 4.97)	0.17
PSC	genus.RuminococcaceaeUCG013.id.11370	Simple mode	8	0.633617	0.480711	0.228969	-0.308576	1.57581	1.88441	0.734492	4.83466	1.88 (0.73- 4.83)	0.23
PSC	order.Actinomycetales.id.420	Inverse variance weighted	3	-0.520949	0.256166	0.0419882	-1.02304	-0.0188634	0.593956	0.359502	0.981313	0.59 (0.36- 0.98)	0.042
PSC	order.Actinomycetales.id.420	Weighted median	3	-0.576747	0.323865	0.0749415	-1.21152	0.0580296	0.561723	0.297743	1.05975	0.56 (0.30- 1.06)	0.07
PSC	order.Actinomycetales.id.420	Weighted mode	3	-0.664235	0.407359	0.244549	-1.46266	0.134188	0.514667	0.23162	1.14361	0.51 (0.23- 1.14)	0.24
PSC	order.Actinomycetales.id.420	Simple mode	3	-0.632313	0.42599	0.275998	-1.46725	0.202628	0.531361	0.230558	1.22462	0.53 (0.23- 1.22)	0.28
PSC	order.Actinomycetales.id.420	MR Egger	3	-1.91452	1.26355	0.37138	-4.39108	0.562042	0.147413	0.0123874	1.75425	0.15 (0.01- 1.75)	0.37
PSC	order.Selenomonadales.id.2165	Weighted median	6	0.739793	0.326045	0.023269	0.100744	1.37884	2.0955	1.10599	3.9703	2.10 (1.11- 3.97)	0.023
PSC	order.Selenomonadales.id.2165	Inverse variance weighted	6	0.539773	0.273514	0.0484416	0.00368537	1.07586	1.71562	1.00369	2.93252	1.72 (1.00- 2.93)	0.048
PSC	order.Selenomonadales.id.2165	Simple mode	6	0.82749	0.468392	0.137538	-0.0905574	1.74554	2.28757	0.913422	5.72898	2.29 (0.91- 5.73)	0.14
PSC	order.Selenomonadales.id.2165	Weighted mode	6	0.79101	0.483719	0.162921	-0.15708	1.7391	2.20562	0.854636	5.69222	2.21 (0.85- 5.69)	0.16
PSC	order.Selenomonadales.id.2165	MR Egger	6	-4.9989	3.16085	0.188923	-11.1942	1.19638	0.00674539	1.37542e-05	3.30811	0.01 (0.00- 3.31)	0.19
