# Supplementary material for: Causal associations between gut microbiota and Cholestatic liver diseases: a Mendelian randomization study
Source: Front Med (Lausanne). 2024 Jan 24;11:1342119. doi: 10.3389/fmed.2024.1342119 (PMC10847275; doi:10.3389/fmed.2024.1342119)
Supplement: Supplementary file 4 [file Table_4.XLSX]

## Sheet: Sheet1
Sensitivity analyses of reverse MR results between PBC and seven gut microbiota
exposure	outcome	method	nsnp	or(95%CI)	OR.pval	Cochrane's Q	Q.pval	Egger_intercept	Egger.pval
PBC	order.Bacillales.id.1674	IVW	52	0.98(-0.05,0.02)	0.482145	40.13	0.86	-0.012	0.05
PBC	order.Selenomonadales.id.2165	IVW	55	1.01 (0.99-1.02)	0.25	30.76	0.99	0.004	0.59
PBC	order.Bifidobacteriales.id.432	IVW	57	0.99(-0.02-0.01)	0.880975	56.36	0.46	<0.001	0.94
PBC	family.Bifidobacteriaceae.id.433	IVW	57	0.99(-0.02-0.01)	0.880975	56.36	0.46	<0.001	0.94
PBC	family.Peptostreptococcaceae.id.2042	IVW	57	0.97(-0.01-0.02)	0.965591	55.19	0.51	-0.011	0.05
PBC	family.Ruminococcaceae.id.2050	IVW	57	0.99(-0.02-0.01)	0.399895	40.28	0.94	0.002	0.59
PBC	genus.Anaerotruncus.id.2054	IVW	57	0.99(-0.02-0.01)	0.830823	37.48	0.97	0.004	0.78
Sensitivity analyses of reverse MR results between PSC and nine gut microbiota
exposure	outcome	method	nsnp	or(95%CI)	OR.pval	Cochrane's Q	Q.pval	Egger_intercept	Egger.pval
PSC	family.Rhodospirillaceae.id.2717	IVW	12	1.02(-0.01-0.05)	0.198584	6.62	0.82	-0.01	0.39
PSC	family.Actinomycetaceae.id.421	IVW	12	1.01(-0.01-0.04)	0.423599	6.26	0.85	0.01	0.34
PSC	genus.Actinomyces.id.423	IVW	12	1.00(-0.02-0.038)	0.723779	4.71	0.94	0.006	0.55
PSC	genus.Alloprevotella.id.961	IVW	6	1.01(-0.09-0.13)	0.726529	5.55	0.35	-0.04	0.65
PSC	genus.Barnesiella.id.944	IVW	12	1.01(-0.16-0.04)	0.416916	15.41	0.16	<0.001	0.97
PSC	genus.Peptococcus.id.2037	IVW	12	1.01(-0.02-0.04)	0.554153	8.23	0.69	-0.003	0.79
PSC	genus.RuminococcaceaeUCG013.id.11370	IVW	12	0.99(-0.03-0.01)	0.552214	11.97	0.14	0.001	0.95
PSC	order.Actinomycetales.id.420	IVW	12	1.01(-0.01-0.04)	0.428473	6.09	0.86	0.01	0.35
PSC	order.Selenomonadales.id.2165	IVW	12	0.99(-0.02-0.01)	0.452991	8.81	0.639	-0.01	0.1
